# Supplementary material for: SEC-seq: association of molecular signatures with antibody secretion in thousands of single human plasma cells
Source: Nat Commun. 2023 Jun 15;14:3567. doi: 10.1038/s41467-023-39367-8 (PMC10272111; doi:10.1038/s41467-023-39367-8)
Supplement: Supplementary file 4 — Source data [file 41467_2023_39367_MOESM4_ESM.xlsx]

## Sheet: 2c
CD38+									Number of families	1
13.9	29.7	17.2	27.2	26.8	26.8	33.4	26.7		Number of comparisons per family	3
CD38++									Alpha	0.05
49.7	58.8	54.2	72.7	63.7	64.1	69.7	65
CD138hi									Tukey's multiple comparisons test	Mean Diff.	95.00% CI of diff.	Below threshold?	Summary	Adjusted P Value
72.6	77	76.1	79.3	75	81.8	74.1	79.7		CD38+ vs. CD38++	-37.03	-41.65 to -32.40	Yes	****	<0.0001	A-B
									CD38+ vs. CD138hi	-51.74	-58.16 to -45.32	Yes	****	<0.0001	A-C
									CD38++ vs. CD138hi	-14.71	-21.79 to -7.633	Yes	**	0.0012	B-C
									Test details	Mean 1	Mean 2	Mean Diff.	SE of diff.	n1	n2	q	DF
									CD38+ vs. CD38++	25.21	62.24	-37.03	1.572	8	8	33.31	7
									CD38+ vs. CD138hi	25.21	76.95	-51.74	2.18	8	8	33.56	7
									CD38++ vs. CD138hi	62.24	76.95	-14.71	2.404	8	8	8.656	7

## Sheet: 2d
CD38+								Table Analyzed	Data 2
11501	11482	7179	8659	2477	7516	7848
CD38++CD138hi								Column B	Data Set-B
14331	14365	9226	10642	3125	9443	8819		vs.	vs.
								Column A	Data Set-A
								Paired t test
								P value	0.001
								P value summary	**
								Significantly different (P < 0.05)?	Yes
								One- or two-tailed P value?	Two-tailed
								t, df	t=5.939, df=6
								Number of pairs	7
								How big is the difference?
								Mean of differences (B - A)	1898
								SD of differences	845.7
								SEM of differences	319.6
								95% confidence interval	1116 to 2681
								R squared (partial eta squared)	0.8546
								How effective was the pairing?
								Correlation coefficient (r)	0.9945
								P value (one tailed)	<0.0001
								P value summary	****
								Was the pairing significantly effective?	Yes

## Sheet: 3bc
		Nanovial Barcode Read						Transcript Reads						Gene Count
	Figure 3b	ymin	Lower	Mid	Upper	ymax		ymin	Lower	Mid	Upper	ymax		ymin	Lower	Mid	Upper	ymax
	Raji	251	335	384.5	453.75	625		10358	27029.2	32732.5	38868	56442		3290	4512.5	4908	5349	6601
	Raji on nanovial	5150	10171	12173	15992	24368		10526	27056	32527	38623	53020		3142	4449	4903	5359	6644
	Figure 3c
	Hybridoma	528	1129	1300	1610	2329		10042	33528	49215	62405.5	99383		2971	4767.5	5442	5976.5	7651
	Hybridoma on Nanovial - IgG Low	5556	8669	10639	12470.2	14913		10217	32566.8	48368	61236.5	95406		3342	4840.5	5509	5874.25	7422
	Hybridoma on Nanovial - IgG High	15163	17277	19805.5	23343.8	31185		10169	39354.2	60336	69340	94171		3415	5036.5	5786.5	6165.75	7757

## Sheet: 3d
	Figure 3d
			Min	Q1	Median	Mean	Q3	Max		Read Length	Chain Length	Fold Coverage (Median)	# Cells
	Human	Heavy	0	1	2	3.0208	4	181		15	639	0.0469484	672
		Light	0	4	6	7.3214	9	228		15	633	0.14218	672
	Mouse	Heavy	0	118.5	197	207.77	279.25	948		15	639	4.62441	565
		Light	6	312.25	547	556.79	770.5	2091		15	633	12.9621	565

## Sheet: 2f
MFI	donor (35)	donor (10)	donor (33)		Number of families	1
CD38+	4874.53	6021.81	3425.83		Number of comparisons per family	3
CD38++	7634.57	9155.36	6270.09		Alpha	0.05
CD138hi	10464.7	10423	8899.42
					Tukey's multiple comparisons test	Mean Diff.	95.00% CI of diff.	Below threshold?	Summary	Adjusted P Value
					cd38+ vs. cd38++	-2913	-4209 to -1616	Yes	**	0.0029	A-B
					cd38+ vs. cd138hi	-5155	-6451 to -3859	Yes	***	0.0003	A-C
					cd38++ vs. cd138hi	-2242	-3539 to -946.1	Yes	**	0.0077	B-C
					Test details	Mean 1	Mean 2	Mean Diff.	SE of diff.	n1	n2	q	DF
					cd38+ vs. cd38++	4774	7687	-2913	363.7	3	3	11.32	4
					cd38+ vs. cd138hi	4774	9929	-5155	363.7	3	3	20.04	4
					cd38++ vs. cd138hi	7687	9929	-2242	363.7	3	3	8.719	4

## Sheet: 4d
sample	0	1	2
leiden
0	0.236177	0.153594	0.224916
1	0.311743	0.136909	0.092876
2	0.037651	0.256042	0.166356
3	0.058452	0.086855	0.178292
4	0.032912	0.111648	0.048489
5	0.055029	0.078902	0.045132
6	0.185097	0.014034	0.005222
7	0.031332	0.037892	0.145095
8	0.042391	0.03836	0.044013
9	0.006846	0.043817	0.029467
10	0.00237	0.041946	0.020142

## Sheet: 5g
	donor0	donor1	donor2
0-0.85	13.2609	data point mainly in donor0
0.85-0.9	27.963	14.8148	8.3333
0.875-0.925	30.8719	19.5851	11.4679
0.9-0.95	32.6617	23.33	19.2341
0.925-0.975	39.8467	28.2313	22.6816
0.95-1	40	29.4872	33.3333

## Sheet: 6b-c
	0	1	2	mean
IGHG3	0.383216	0.320938	0.332431	0.345528
IGHG1	0.305706	0.199019	0.298467	0.267731
IGHGP	0.269825	0.17285	0.186406	0.209694
SSR4	0.218224	0.215291	0.167512	0.200342
IGHG4	0.149638	0.135308	0.276346	0.187097
CD38	0.172443	0.159926	0.20735	0.179906
CYBA	0.217816	0.182757	0.129325	0.176633
TMBIM6	0.15695	0.192747	0.128644	0.159447
HLA-C	0.140701	0.211936	0.123618	0.158752
MZB1	0.203057	0.156749	0.0972777	0.152361
IGHG2	0.17545	0.146706	0.131128	0.151095
PSME2	0.0782175	0.199203	0.169903	0.149108
XBP1	0.17717	0.170995	0.098734	0.148966
RPS27L	0.13036	0.151138	0.16312	0.148206
ITM2C	0.183661	0.134911	0.121087	0.146553
NEAT1	0.142274	0.169297	0.121009	0.144193
CD59	0.167775	0.155561	0.106594	0.14331
FKBP11	0.170139	0.13968	0.109044	0.139621
PRDX4	0.152288	0.14051	0.114662	0.13582
GADD45A	0.0977609	0.148464	0.153626	0.133283
ANKRD28	0.235998	0.113925	0.0456135	0.131846
COX7A2	0.113255	0.147378	0.133319	0.131318
B2M	0.0920431	0.178991	0.122281	0.131105
SPCS2	0.158233	0.139515	0.083097	0.126948
SUB1	0.151672	0.11857	0.108898	0.12638
LMAN1	0.147942	0.115044	0.115643	0.12621
SEC61B	0.158746	0.126429	0.0932929	0.126156
HLA-B	0.0968059	0.158365	0.122883	0.126018
GSTP1	0.201521	0.124784	0.049788	0.125364
PRDX1	0.153342	0.126566	0.0854582	0.121789
UQCRH	0.0586576	0.151422	0.153931	0.121337
TMEM59	0.168731	0.107993	0.0823421	0.119689
ATP5PF	0.125762	0.127528	0.105107	0.119466
BHLHE41	0.14795	0.108569	0.100033	0.118851
KRT10	0.118293	0.133475	0.101777	0.117848
AC012236.1	0.181187	0.0792412	0.0913819	0.11727
MIF	0.11569	0.136145	0.0973781	0.116404
RASSF6	0.109458	0.106681	0.130679	0.115606
UBC	0.0343154	0.145147	0.167245	0.115569
NDUFA13	0.118228	0.135212	0.0927173	0.115386
DERL1	0.12822	0.105423	0.110848	0.11483
CCND2	0.0904872	0.116928	0.136038	0.114484
NDUFV2	0.0975659	0.122103	0.121103	0.113591
ISG20	0.169288	0.11208	0.058379	0.113249
CD63	0.149545	0.110627	0.0783502	0.112841
FNDC3B	0.112689	0.0978349	0.127058	0.112527
H1FX	0.11948	0.109099	0.107433	0.112004
TPST2	0.139188	0.0862212	0.10901	0.111473
SPCS3	0.12593	0.114722	0.0937184	0.111457
SDC1	0.0628113	0.110473	0.157918	0.110401
AC007952.4	0.172555	0.0638451	0.0928131	0.109738
RNGTT	0.199807	0.0646764	0.0641564	0.109547
GLRX	0.140252	0.103971	0.0843884	0.109537
ZBTB38	0.130595	0.0890428	0.107135	0.108924
RPN2	0.1375	0.0976975	0.0894607	0.108219
KDELR2	0.136581	0.107882	0.0792519	0.107905
SSR3	0.168564	0.110776	0.0410305	0.10679
CD79A	0.193581	0.0960164	0.0304921	0.106696
TECR	0.117868	0.133733	0.0679498	0.106517
DYNLL1	0.0833673	0.108406	0.126535	0.106103
CITED2	0.176788	0.0802595	0.0609825	0.10601
CNPY2	0.0993482	0.103804	0.114838	0.105997
ICAM3	0.126204	0.105321	0.085892	0.105806
SEC61G	0.125371	0.109342	0.0822117	0.105642
PPIB	0.158034	0.110523	0.0461208	0.104893
SELENOK	0.126011	0.108247	0.0796246	0.104628
ARF4	0.132501	0.081198	0.098085	0.103928
HIST1H1C	0.0859036	0.0958821	0.12992	0.103902
SEC11C	0.15103	0.0970914	0.0627547	0.103625
MALAT1	0.0964795	0.129955	0.0836724	0.103369
ATP5F1E	0.0221836	0.163984	0.12384	0.103336
REEP5	0.105629	0.115324	0.0886383	0.103197
TP53INP1	0.141776	0.108133	0.0593072	0.103072
MDM2	0.119667	0.0883934	0.0997136	0.102591
NDUFB11	0.103768	0.131956	0.06906	0.101594
NDUFS6	0.122569	0.099423	0.0827829	0.101592
LMAN2	0.129092	0.100498	0.0749331	0.101508
COPE	0.115755	0.107688	0.0806288	0.101357
DAD1	0.122731	0.121031	0.0599321	0.101231
CDKN1A	0.0452933	0.11039	0.146431	0.100705
FAM3C	0.141105	0.101552	0.0590983	0.100585
SERF2	0.0786019	0.133573	0.0868217	0.0996654
RRBP1	0.131395	0.077484	0.0891731	0.0993507
SELENOS	0.148243	0.0884129	0.0596133	0.0987564
IDH2	0.130778	0.0829901	0.0819909	0.0985862
PRDX2	0.129472	0.0897216	0.0759044	0.098366
RPS19	0.0157757	0.140445	0.138634	0.0982848
HLA-A	0.0695691	0.136677	0.0883931	0.0982129
SELENOM	0.137488	0.0832606	0.0727095	0.0978193
TOP 1.00	0.102336	0.118048	0.07296	0.0977813
UBB	0.0744132	0.126776	0.0901639	0.0971176
NDUFA11	0.090972	0.109741	0.0879368	0.0962166
SAR1B	0.0825472	0.0989936	0.106747	0.096096
ARID5B	0.122369	0.0775083	0.0883556	0.0960775
NANS	0.112679	0.08158	0.0935421	0.0959337
DNAJC1	0.12771	0.0681508	0.09127	0.0957104
PRDX5	0.0836367	0.107468	0.0943016	0.0951355
MSL3	0.118062	0.0653405	0.100371	0.0945911
AKR1A1	0.121987	0.124051	0.0366612	0.094233
SLC38A2	0.138252	0.0747518	0.0691797	0.0940611
NUCB2	0.0895724	0.106874	0.0856829	0.094043
KRTCAP2	0.120899	0.117647	0.0424127	0.0936526
VPREB3	0.141761	0.053601	0.0853246	0.0935623
LIME1	0.118336	0.0528398	0.10899	0.0933887
TMEM208	0.104065	0.109608	0.0662407	0.0933044
ADA2	0.15201	0.0845439	0.0429907	0.0931816
PSMB1	0.0921173	0.123858	0.0632473	0.0930742
BTG2	0.0841398	0.0981739	0.0951269	0.0924802
ELOB	0.0873259	0.117982	0.0716407	0.0923163
DNAJC15	0.0939614	0.0819699	0.100824	0.0922517
OST4	0.086552	0.111565	0.0784412	0.092186
TMED4	0.12204	0.0821605	0.0712653	0.0918218
GAS6	0.110854	0.0859253	0.0786515	0.0918103
TXN	0.11983	0.0933076	0.0616995	0.0916125
LINC01480	0.25232	0.0593133	-0.0374406	0.0913976
ATP5MC3	0.0887672	0.11248	0.0714956	0.0909143
MYDGF	0.114077	0.0907341	0.0676296	0.0908135
ZNF706	0.112617	0.0981715	0.0611508	0.0906464
TAGAP	0.109408	0.077973	0.0840708	0.0904838
C4orf3	0.0938932	0.105863	0.071619	0.0904584
PAG1	0.100062	0.0612329	0.10998	0.090425
TMEM258	0.112034	0.0978955	0.0606298	0.0901865
PPP2R5C	0.117763	0.0872298	0.0653441	0.0901124
AURKAIP1	0.092949	0.0954225	0.0815614	0.0899776
COX5B	0.0789552	0.116777	0.0722833	0.0893385
TUBA4A	0.091605	0.0831701	0.0931815	0.0893189
FTL	0.143596	0.0594571	0.0645209	0.0891912
ATP5MG	0.083004	0.117949	0.0639767	0.0883099
MT-CYB	0.103783	0.0672831	0.0936792	0.0882485
TEX9	0.111538	0.0549558	0.0976965	0.0880634
PSAP	0.117421	0.0705866	0.0741784	0.0873954
HSP90B1	0.124732	0.060377	0.0757222	0.0869437
OTUD1	0.148639	0.0452062	0.0666117	0.0868191
JUNB	0.0515614	0.0914935	0.115633	0.0862293
SNU13	0.0784073	0.107604	0.0720831	0.0860316
IER3IP1	0.0965478	0.108357	0.052883	0.0859293
RABAC1	0.12164	0.096503	0.0395367	0.0858931
DEF8	0.117004	0.0697633	0.0704018	0.0857229
AL021155.5	0.110026	0.052974	0.0941493	0.0857163
ICAM2	0.108334	0.0930411	0.0555322	0.0856358
NDUFB4	0.0805958	0.107353	0.0688158	0.0855881
IFNG-AS1	0.129602	0.0662315	0.0609305	0.0855879
UFM1	0.116386	0.0744802	0.0652468	0.0853711
PCED1B-AS1	0.125366	0.0905022	0.0397314	0.0851998
EAF2	0.0978205	0.110412	0.047306	0.0851795
CUTA	0.129964	0.104904	0.0204477	0.0851053
EMP3	0.0413956	0.115659	0.0981722	0.0850758
PHPT1	0.0354035	0.123909	0.0956263	0.0849797
RPL22L1	0.0946291	0.100219	0.0594665	0.0847714
MT-CO2	0.0712096	0.0765937	0.106325	0.0847094
NDUFA6	0.101163	0.101147	0.0516774	0.0846624
DERL3	0.123287	0.065552	0.0649329	0.0845907
MT-ND3	0.0724877	0.0591084	0.120664	0.0840867
FBXW7	0.124902	0.0672166	0.0597001	0.0839395
COX7B	0.0537615	0.118811	0.0792254	0.0839325
IFI6	0.0390621	0.131597	0.0806994	0.0837862
BSCL2	0.0879941	0.0825937	0.0806541	0.0837473
KLF13	0.113928	0.0976275	0.0395439	0.0836997
UQCRQ	0.0676219	0.0938271	0.08894	0.083463
GAPDH	0.0287618	0.123773	0.0977221	0.0834189
POLR2L	0.0824048	0.0952527	0.0720991	0.0832522
CALM1	0.0746885	0.0829685	0.0916995	0.0831188
LTC4S	0.108958	0.0781356	0.0621946	0.0830961
PDXK	0.100238	0.0486887	0.100263	0.0830631
ITGA6	0.083031	0.0810723	0.0849764	0.0830266
ALG5	0.107878	0.0737906	0.0669652	0.082878
CXorf21	0.130107	0.0775127	0.0408746	0.0828313
COX6A1	0.0848702	0.112128	0.0500933	0.0823639
NDUFA1	0.0890697	0.102658	0.0549934	0.0822403
PSMB8	0.0526396	0.105325	0.0885557	0.0821735
GADD45GIP1	0.0787753	0.0966293	0.070678	0.0820275
PSMD8	0.0858722	0.104016	0.0539873	0.0812917
CYCS	0.108993	0.0795144	0.0524512	0.0803196
TENT5C	0.0642733	0.085008	0.0912701	0.0801838
IGHV1-69D	0.0818172	0.0626569	0.095856	0.08011
RPL36AL	0.0838527	0.113006	0.0428341	0.0798976
MEF2B	0.103319	0.0811707	0.055087	0.0798588
CHCHD2	0.0544952	0.105465	0.0795017	0.0798206
CLDND1	0.128805	0.0565992	0.0535899	0.0796648
GUK1	0.0630769	0.106299	0.0693109	0.0795623
KDELR1	0.093155	0.0705905	0.074602	0.0794492
NDUFA4	0.0516015	0.131004	0.0553317	0.0793124
BSG	0.0852576	0.0801871	0.071916	0.0791202
SRA1	0.0792582	0.103463	0.0532662	0.0786624
TXNDC15	0.0873471	0.0661757	0.0821923	0.0785717
ATRAID	0.0858078	0.0914617	0.0579011	0.0783902
HIST1H2BJ	0.0682178	0.0947934	0.0713777	0.0781296
ZBTB8OS	0.0756135	0.0626963	0.0958475	0.0780524
PSMB2	0.0719283	0.0824068	0.0797681	0.0780344
ERLEC1	0.0939906	0.0532892	0.0862518	0.0778439
TMEM147	0.0613454	0.0706201	0.100817	0.0775941
CHID1	0.0824655	0.0848779	0.064978	0.0774405
PDE4D	0.0985657	0.0321968	0.101518	0.0774267
HIST1H2BC	0.0640483	0.0753958	0.0926478	0.0773639
NCF4	0.0637958	0.0812496	0.0869781	0.0773412
SIL1	0.107324	0.069801	0.0541641	0.0770965
ITM2B	0.098385	0.0915922	0.0401106	0.0766959
IFNAR2	0.101678	0.0700705	0.0577844	0.0765111
UBL5	0.0449456	0.120073	0.0644109	0.0764764
NDUFB2	0.0988409	0.0913706	0.0389444	0.0763853
NME1	0.0355682	0.0737251	0.119367	0.0762201
YIF1A	0.0978249	0.0839022	0.0467377	0.0761549
OSTC	0.0916703	0.0671764	0.0694938	0.0761135
P4HB	0.130803	0.0608467	0.0366425	0.0760973
ELL2	0.118471	0.0568415	0.0523794	0.0758972
PLPP5	0.0855918	0.0779132	0.0631809	0.075562
CYTOR	0.0928521	0.0637743	0.0698897	0.0755054
ATP5MF	0.0510153	0.109325	0.0659962	0.0754454
GNAS	0.0560176	0.102448	0.0674	0.0752886
SGK1	0.0943056	0.0512753	0.080171	0.0752507
PNRC1	0.098813	0.0733508	0.052645	0.0749363
C2orf88	0.114787	0.0463469	0.0630119	0.0747153
CDK14	0.101686	0.0557495	0.0655233	0.0743194
IGHV1-69	0.0574176	0.0852315	0.0799558	0.0742016
TRAM1	0.155189	0.0463399	0.0208576	0.074129
PPA1	0.0574543	0.104548	0.0601635	0.0740552
MGAT1	0.0890845	0.0595371	0.0734832	0.0740349
PSMB6	0.0918815	0.0789442	0.0506458	0.0738238
HERPUD1	0.0631915	0.0967309	0.0615294	0.0738172
NDUFB8	0.102072	0.0770033	0.0421075	0.0737277
TMED9	0.0992446	0.0620251	0.0590204	0.0734301
IFI30	-0.0147727	0.14875	0.0860646	0.0733474
FOS	0.0774034	0.0775989	0.0643652	0.0731225
DANCR	0.100764	0.0791401	0.0393744	0.0730929
NDUFB7	0.0614969	0.0831357	0.073887	0.0728399
SURF1	0.0766745	0.0763247	0.0653661	0.0727884
CSTB	0.055626	0.0884127	0.0739555	0.0726647
SAP18	0.0465664	0.0942497	0.0761465	0.0723209
JSRP1	0.0690706	0.0716977	0.0761887	0.072319
NDUFB6	0.0595623	0.0844739	0.0727458	0.0722607
NDUFA3	0.0607488	0.0899088	0.0654814	0.0720463
HLA-F	0.00624948	0.119473	0.0901001	0.0719409
EVI2A	0.190884	0.0352316	-0.0107772	0.0717796
NDUFB1	0.0523435	0.0882366	0.0742786	0.0716196
NDUFB3	0.048232	0.0959799	0.0704773	0.0715631
NDUFB10	0.0625067	0.0872738	0.0646954	0.071492
EIF1	0.0627861	0.109095	0.0423754	0.071419
SQSTM1	0.106208	0.0615465	0.0461117	0.0712886
ATP6V0B	0.0464156	0.0851957	0.0817355	0.0711156
CLPTM1L	0.105312	0.0628945	0.045131	0.0711125
NDUFS5	0.0956021	0.0750323	0.0426848	0.0711064
ZFP36L2	0.0770336	0.0537063	0.0823026	0.0710142
COX6B1	0.0511013	0.0893643	0.072514	0.0709932
MT-ND1	0.0966519	0.0188096	0.0968335	0.070765
MXD4	0.0704693	0.0831927	0.058394	0.0706853
MRPL57	0.0641594	0.082626	0.0649389	0.0705748
FTH1	-0.0113433	0.128339	0.0945767	0.070524
WDR33	0.0561614	0.0718835	0.082788	0.0702776
DHRS7	0.115971	0.07121	0.0234996	0.0702268
COX6C	0.0490547	0.0997455	0.0615751	0.0701251
SRPRB	0.126684	0.0599524	0.0235776	0.0700712
SIAH2	0.149974	0.0317505	0.0282908	0.0700051
SEC62	0.10504	0.0836581	0.0213125	0.0700035
ZBP1	0.0698693	0.0724816	0.067641	0.0699973
ATP5ME	0.0612628	0.0754813	0.0728606	0.0698682
TPD52	0.0892781	0.0712944	0.0489806	0.0698511
HSPA5	0.114261	0.042154	0.0529694	0.0697947
IGKC	0.109226	0.0714082	0.0279949	0.069543
MARCKS	0.0546476	0.0593162	0.0944963	0.0694867
QPRT	0.0931723	0.0574837	0.0578031	0.0694864
EEF1B2	0.0937929	0.0879378	0.0263419	0.0693575
SPCS1	0.114218	0.0710689	0.0225517	0.0692796
MSI2	0.108089	0.0655569	0.0340536	0.0692332
CHST2	0.113306	0.0358004	0.0584323	0.0691797
RGS1	0.0437817	0.0804731	0.0821667	0.0688072
NME2	0.0511678	0.0813468	0.0734134	0.0686427
NDUFV3	0.0525741	0.0714973	0.0815119	0.0685278
TIMM8B	0.0537958	0.0855943	0.0659288	0.0684396
TMED2	0.109505	0.057907	0.0377152	0.0683756
TNFSF10	0.0442936	0.0978751	0.0627662	0.0683116
TMA7	0.0217617	0.0935914	0.0894856	0.0682796
RBM33	0.0719357	0.0584805	0.0743985	0.0682716
NMRK1	0.0623637	0.0566766	0.0853395	0.0681266
BLVRB	0.0727814	0.0569679	0.0745864	0.0681119
HAGH	0.0693817	0.0541276	0.0807841	0.0680978
NFIL3	0.0506519	0.0521492	0.101407	0.0680693
PYCARD	0.103016	0.0572973	0.0436787	0.0679973
POMP	0.0248772	0.0944493	0.0845637	0.0679634
PRELID1	0.0205026	0.0886495	0.0945067	0.0678863
TPT1	0.0971389	0.0735823	0.0327671	0.0678295
RAP1B	0.0951358	0.0374641	0.0705878	0.0677292
AC239799.2	0.0961001	0.0274637	0.0792804	0.0676147
PSME1	0.0167826	0.114947	0.0709526	0.0675608
TRIB1	0.143522	0.0659616	-0.00713662	0.0674489
ATP5PO	0.0519666	0.0897087	0.0605931	0.0674228
NDUFAB1	0.0567537	0.0765318	0.0689802	0.0674219
CADM1	0.064485	0.0592414	0.0784691	0.0673985
ATP2B1-AS1	0.105208	0.055614	0.0413423	0.0673881
SEC61A1	0.103599	0.0563266	0.041746	0.067224
MZT2B	0.0662953	0.0930239	0.0423443	0.0672212
ATP5IF1	0.0775126	0.0953631	0.0278754	0.066917
TBXAS1	0.0943907	0.0363306	0.0698305	0.0668506
CISD2	0.063131	0.0657796	0.0713794	0.0667633
LIMA1	0.0737581	0.0667671	0.0592955	0.0666069
ETV7	0.0688359	0.0580181	0.0725446	0.0664662
MRPS31	0.0676503	0.0889891	0.0421791	0.0662728
MCL1	0.0492847	0.0715635	0.077721	0.0661897
RGCC	0.0148479	0.081151	0.10215	0.0660497
PSMB3	0.0618119	0.0934191	0.0428856	0.0660389
RPL7A	0.0418538	0.109421	0.0466907	0.0659884
ATP5F1C	0.043514	0.0813347	0.0724402	0.065763
H2AFZ	0.0842224	0.0678745	0.045179	0.0657587
CALU	0.0915777	0.0564926	0.04916	0.0657434
MT-ATP6	0.0913475	0.047256	0.058582	0.0657285
EMC7	0.0641768	0.0780215	0.0549331	0.0657105
IGLV3-1	0.0995469	0.0334463	0.0640844	0.0656925
MESD	0.0622157	0.0612209	0.0736248	0.0656871
APOBEC3G	0.030661	0.0760273	0.0903398	0.065676
TMED10	0.103789	0.0707026	0.0221879	0.0655599
CEP128	0.0900968	0.0505969	0.0557474	0.0654804
BCL2L11	0.0432565	0.0658537	0.0872056	0.0654386
NDUFC2	0.0637951	0.069293	0.0631628	0.065417
MRPL51	0.071679	0.0597999	0.06445	0.0653096
ACADVL	0.0771767	0.0630583	0.0550311	0.0650887
ATP5MC1	0.053749	0.0867471	0.0547325	0.0650762
ADI1	0.0702119	0.0784107	0.0465922	0.0650716
JUND	0.0350538	0.0856317	0.0745137	0.0650664
TCN2	0.0528353	0.0731291	0.069158	0.0650408
CAV1	0.0684176	0.0454649	0.0803766	0.0647531
TMEM107	0.0958177	0.0480505	0.0502268	0.0646983
MYL6	0.0221683	0.109617	0.0622315	0.0646724
NARF	0.0775532	0.0489873	0.0672709	0.0646038
HSPA8	0.0702385	0.0677854	0.0557632	0.0645957
C1GALT1C1	0.0938251	0.058216	0.0416941	0.0645784
HM13	0.126296	0.0510884	0.0163026	0.0645622
CPNE5	0.096647	0.0483953	0.0486008	0.0645477
SLC2A5	0.139736	0.0421069	0.0116194	0.0644875
HSBP1	0.0527052	0.0771376	0.0623612	0.064068
PSMD7	0.0728506	0.0628232	0.0562049	0.0639596
GLIPR1	0.0618799	0.0667099	0.0630125	0.0638674
AC008074.2	0.147008	0.020867	0.023616	0.0638302
HIST1H2BG	0.0870132	0.0455343	0.0589064	0.0638179
RPL8	0.0394535	0.0990365	0.0529526	0.0638142
CDKN2C	0.0255312	0.0753015	0.0904118	0.0637481
GNG5	0.0338158	0.0966042	0.0606066	0.0636755
FGFR1OP2	0.048559	0.0736474	0.0687486	0.0636517
MT-ND4	0.0603858	0.0345716	0.0958677	0.0636083
UQCC2	0.0404505	0.0894491	0.0608401	0.0635799
ORMDL2	0.0464072	0.0802822	0.0639584	0.0635493
SLC25A4	0.077232	0.0656469	0.0477003	0.0635264
CD27	0.114739	0.0306148	0.04522	0.0635245
EIF3K	0.0443915	0.0911234	0.0550182	0.063511
IGHV3-30	0.0689688	0.0650302	0.0562991	0.0634327
CTBS	0.0813244	0.063408	0.0454	0.0633775
ERGIC3	0.069641	0.0779226	0.0425087	0.0633575
ZNRD2	0.0288767	0.0604635	0.100314	0.0632181
DNAJB9	0.113466	0.0457162	0.0300724	0.0630848
COMMD1	0.0484123	0.0490075	0.0910074	0.062809
TXNDC5	0.115543	0.052463	0.0203695	0.0627919
SMPDL3B	0.0938975	0.040145	0.0543139	0.0627855
AP001816.1	0.0957088	0.0579494	0.0337031	0.0624538
MRPS24	0.0868535	0.0771769	0.0229268	0.0623191
ADRM1	0.0746633	0.0579757	0.0542784	0.0623058
TXNDC17	0.0556208	0.0877068	0.0435779	0.0623018
CYTIP	0.0437573	0.0942001	0.0488759	0.0622778
MT-ND2	0.0892163	0.0394652	0.057843	0.0621748
HMGN3	0.0702683	0.0674832	0.0487403	0.0621639
MRPS18A	0.0525986	0.0596718	0.0740564	0.0621089
ITGB1	0.0686366	0.0249031	0.0923459	0.0619618
NDUFS8	0.0512663	0.0934168	0.0411756	0.0619529
TMEM238	0.0317718	0.0585267	0.0954752	0.0619246
SEC13	0.0908792	0.0565134	0.0383424	0.0619117
RPS26	0.0784671	0.126506	-0.0193518	0.0618737
GPR183	0.0697686	0.0467549	0.0690348	0.0618528
AC253572.2	0.126495	0.0208449	0.0382133	0.0618511
NDUFS7	0.074071	0.0686755	0.0426596	0.061802
NAA38	0.0676233	0.0598278	0.0571639	0.0615383
PRRG4	0.127672	0.028242	0.0285801	0.0614982
CHCHD10	0.0446841	0.0767335	0.0629822	0.0614666
MGLL	0.0641964	0.0568912	0.0632828	0.0614568
YBX1	0.0491294	0.0825586	0.0526769	0.061455
NDUFA7	0.0688949	0.0809559	0.0339617	0.0612708
ADORA2A	0.0925472	0.0415844	0.0495334	0.0612217
SNRPB2	0.0349052	0.0730463	0.0755756	0.0611757
UBE2G1	0.0474573	0.068122	0.0667888	0.0607894
IFI27	0.0174726	0.0977624	0.0671147	0.0607832
ZNF593	0.0779973	0.0685895	0.0351824	0.0605897
CPEB4	0.0468784	0.0710994	0.0636589	0.0605456
TSPO	0.0610271	0.0563872	0.0640526	0.060489
PSMA2	0.03893	0.09286	0.0494959	0.0604286
SDF2L1	0.101654	0.0359919	0.0430834	0.0602431
LGALS3	0.0934167	0.0714161	0.0157607	0.0601979
NDUFC1	0.0348258	0.083879	0.0615097	0.0600715
NIBAN1	0.0745137	0.0458397	0.0594413	0.0599316
COBLL1	0.106866	0.0467518	0.0260549	0.0598909
SPAG4	0.0889075	0.0737538	0.0169204	0.0598605
ARSA	0.0977786	0.0754698	0.00626468	0.0598377
EGR1	0.0980375	0.017032	0.0644143	0.0598279
MAGED2	0.0696822	0.0476639	0.0618167	0.0597209
TXNDC11	0.106942	0.0516569	0.0203339	0.0596443
SELL	0.0504858	0.0542193	0.0740897	0.0595983
FAM98A	0.0795826	0.024323	0.0748608	0.0595888
NXPE3	0.0591604	0.0456081	0.0739355	0.059568
STX11	0.0778243	0.0477406	0.0531124	0.0595591
GOLT1B	0.0933254	0.0611072	0.0242069	0.0595465
MT-CO1	0.0103433	0.0710126	0.0969838	0.0594466
SEC14L1	0.0982373	0.0787747	0.00118028	0.0593974
MYADM	0.0267987	0.0586241	0.0927473	0.05939
GLCCI1	0.12086	0.0337298	0.0235559	0.0593818
RAB30	0.103472	0.051057	0.0234513	0.0593268
AC104248.1	0.0610845	0.0600861	0.0566246	0.0592651
RER1	0.0505574	0.0805504	0.0465596	0.0592225
NOSIP	0.0506868	0.0628755	0.063814	0.0591254
DYNLT1	0.0177957	0.0711756	0.0881221	0.0590311
ENY2	0.0477051	0.0889578	0.0397043	0.0587891
PET100	0.0624548	0.0979603	0.015564	0.0586597
MORF4L2	0.0773507	0.0489762	0.04949	0.0586056
ANTKMT	0.0498543	0.0751513	0.0504228	0.0584761
GUSB	0.0736401	0.0630939	0.0386237	0.0584526
UQCR11	0.0393306	0.0904756	0.0455474	0.0584512
POU2AF1	0.0596431	0.0651664	0.0498212	0.0582102
GTF3A	0.0525283	0.055031	0.0669658	0.0581751
AC243960.1	0.116358	0.0553117	0.00273717	0.0581357
ATP5F1B	0.0656195	0.0669163	0.0418499	0.0581286
SERP1	0.105767	0.0608408	0.00722072	0.057943
RSAD2	-0.00390248	0.0943188	0.0833565	0.0579243
METRN	0.0795861	0.0480257	0.0459111	0.057841
TMEM179B	0.0567801	0.0644094	0.0521116	0.057767
RHOB	0.0768087	0.0274428	0.0690012	0.0577509
MRPS33	0.0691065	0.0527903	0.0511973	0.057698
PSMB5	0.0715235	0.0772465	0.0235698	0.0574466
LGALS3BP	0.0369798	0.0732751	0.0618782	0.0573777
YIPF1	0.0349087	0.0486274	0.0885378	0.057358
DPP7	0.0639091	0.0506131	0.0575021	0.0573415
SSR1	0.0863449	0.0599772	0.0255262	0.0572828
ST6GALNAC4	0.080252	0.026974	0.0645555	0.0572605
IMP4	0.064852	0.0538062	0.0528232	0.0571605
RPS4X	0.0675217	0.0860886	0.0177117	0.0571073
SSR2	0.0760545	0.0445324	0.0506646	0.0570838
JUN	0.0359092	0.0286787	0.106541	0.0570429
TMEM167A	0.0650855	0.0638163	0.0421991	0.0570336
GHITM	0.0761819	0.0515339	0.0432902	0.057002
SRP19	0.0661167	0.0621435	0.0426308	0.0569637
TMEM14C	0.0606999	0.048566	0.0614665	0.0569108
CKAP4	0.0919664	0.0320114	0.0466887	0.0568888
MT-CO3	0.0316573	0.0502963	0.0881422	0.0566986
MRPL22	0.0450902	0.0628637	0.0620355	0.0566632
MPC2	0.0421314	0.0597269	0.0677889	0.0565491
SRP72	0.0648644	0.0467175	0.0580551	0.0565456
LRRC59	0.0822081	0.0331361	0.0542254	0.0565232
DDOST	0.0995291	0.0482503	0.0217896	0.056523
JPT1	0.0267875	0.0538495	0.0888235	0.0564869
EEF1D	0.0126643	0.0908933	0.065866	0.0564745
ATOX1	0.0531924	0.0699375	0.0461133	0.0564144
PLD3	0.0767684	0.0303607	0.0620823	0.0564038
ERGIC2	0.0749558	0.055984	0.0381555	0.0563651
MRPL41	0.0752198	0.0536578	0.039646	0.0561745
P2RY6	0.065998	0.0149341	0.0875075	0.0561465
SRRM2	0.0463675	0.0771563	0.044388	0.0559706
PGRMC2	0.0793343	0.0444813	0.0440411	0.0559523
VSIR	0.057983	0.0596649	0.0498747	0.0558409
NFKBIA	0.0349935	0.0625987	0.0698713	0.0558211
FDPS	0.052821	0.0625173	0.0521209	0.0558198
RNF181	0.0412824	0.0794034	0.0466498	0.0557785
AL360012.1	0.101847	0.0236493	0.0415611	0.0556859
UBALD2	0.0402832	0.0575552	0.0691591	0.0556658
KCNN3	0.0732658	0.0475702	0.0460661	0.055634
MRPL33	0.0790545	0.0341408	0.0536796	0.055625
MCTS1	0.0470992	0.071993	0.047732	0.055608
APRT	0.0425798	0.0744306	0.0494556	0.0554887
SNRPN	0.0788301	0.0573048	0.0302891	0.0554746
LAP3	0.0283601	0.0693105	0.0687005	0.055457
COX17	0.0357184	0.0807822	0.0493033	0.055268
ALG3	0.064382	0.0570128	0.0443766	0.0552571
FIS1	0.0421358	0.07303	0.0504599	0.0552085
H2AFV	0.0476993	0.0617828	0.0560498	0.0551773
NDUFA5	0.0513066	0.0338898	0.0798553	0.0550173
LDHA	0.0661225	0.0604342	0.0384383	0.0549984
PUF60	0.0590906	0.0396555	0.0661301	0.0549587
MANEA	0.0458103	0.0765296	0.0424655	0.0549351
TRAPPC3	0.0495928	0.0637349	0.0513655	0.0548978
EDEM2	0.104779	0.0220174	0.0376367	0.0548109
OAZ1	5.72602e-06	0.0908508	0.073336	0.0547309
HSPA13	0.0771299	0.0321503	0.0548585	0.0547129
NR4A1	0.0601172	0.0261774	0.077582	0.0546255
RPS15A	0.0689809	0.0703382	0.0245134	0.0546109
RPL6	0.0389658	0.0969464	0.0277666	0.0545596
PTP4A2	0.0799063	0.0621712	0.0215026	0.0545267
SYNE2	0.0518483	0.0705283	0.040895	0.0544239
PSMB9	-0.046796	0.112164	0.0978482	0.0544053
IER2	0.0514942	0.0338073	0.0778577	0.0543864
HIST1H2AC	0.039419	0.0485828	0.07497	0.0543239
FGD6	0.0539254	0.0549128	0.0540226	0.0542869
Z93241.1	0.0904823	0.0382649	0.0340518	0.0542663
RPS19BP1	0.0397863	0.0597146	0.0632314	0.0542441
RPS5	0.0282897	0.0936367	0.0406364	0.0541876
AUP1	0.0476491	0.0523267	0.0622751	0.0540836
RNASE6	0.102108	0.054172	0.00588826	0.0540562
TSC22D1	0.054615	0.0537458	0.0537639	0.0540416
SLC44A1	0.108117	0.0170878	0.0367238	0.0539763
IL6ST	0.0226684	0.0611159	0.0779622	0.0539155
HIST1H2BD	0.0633927	0.0678515	0.0304734	0.0539059
NOL7	0.0507197	0.0712553	0.0396813	0.0538855
SAR1A	0.0885194	0.0405575	0.032523	0.0538666
KMT2E-AS1	0.0757637	0.05162	0.0337178	0.0537005
GMPPB	0.0581826	0.0443474	0.0585244	0.0536848
AL133467.1	0.0916111	0.0657726	0.0036192	0.0536676
IGLV3-21	0.0530383	0.0282603	0.0795784	0.0536256
YPEL5	0.0949749	0.0482017	0.0176328	0.0536031
NACA	-0.00592203	0.107821	0.0587049	0.0535345
ATP5MD	0.0151224	0.0991059	0.0463666	0.0535317
TSHZ2	0.0604227	0.0414163	0.0584506	0.0534299
CCPG1	0.0827361	0.0234466	0.0540846	0.0534224
IGKV1D-13	0.0654778	0.0427274	0.0519925	0.0533992
DEGS1	0.0774965	0.0394326	0.0430815	0.0533369
UBE2J1	0.151262	-0.0105223	0.0192537	0.0533312
CRTC3	0.0228071	0.0581559	0.078972	0.0533117
TM9SF1	0.0439643	0.0687844	0.047181	0.0533099
SRSF5	0.0523884	0.0644874	0.0429127	0.0532628
AKAP9	0.06771	0.0620961	0.0299562	0.0532541
DAP	0.084073	0.0332525	0.0423244	0.0532166
ATP1B3	0.0790483	0.0372685	0.043034	0.0531169
RPLP1	0.0414057	0.0880418	0.0298533	0.0531003
SRM	0.0646746	0.0536117	0.0409852	0.0530905
TYMP	0.00782768	0.0731054	0.0783115	0.0530815
RPL24	0.0450252	0.089744	0.0243783	0.0530492
EHMT1	0.0681013	0.0604889	0.0300761	0.0528888
CD74	0.00472619	0.102868	0.0509575	0.0528505
PSMA7	0.0325748	0.0722065	0.0534664	0.0527492
CANX	0.0796908	0.0252246	0.0533168	0.0527441
ATP5MPL	0.0403651	0.0792486	0.0385233	0.0527123
AL627171.2	0.0718816	0.0370375	0.0489427	0.0526206
MRPL36	0.0635994	0.067279	0.0268674	0.0525819
CTSS	0.0891976	0.0358695	0.0324911	0.0525194
MCEE	0.0706458	0.0481392	0.03866	0.0524817
RPL13	0.0341216	0.0907672	0.0325304	0.0524731
MAPKAPK2	0.0716139	0.0495741	0.0361139	0.052434
BST2	0.0344822	0.074376	0.048343	0.0524004
RPL35	-0.0107954	0.101663	0.0663143	0.0523939
EDF1	0.0345357	0.0716986	0.0506486	0.0522943
DUSP5	0.0278384	0.0386242	0.0904066	0.0522897
NSMCE3	0.0987177	0.047889	0.0102034	0.05227
EIF2AK2	-1.83107e-05	0.0564694	0.100312	0.0522544
SLIRP	0.0343049	0.0711125	0.0509213	0.0521129
HIPK2	0.0715983	0.0233796	0.0613462	0.052108
MRPS34	0.047657	0.0637575	0.0447981	0.0520709
IGLV6-57	0.0772073	0.0491002	0.029832	0.0520465
SRSF9	0.0866472	0.0534019	0.0160559	0.052035
PGM3	0.0778675	0.0220387	0.0561868	0.052031
TOMM6	-0.00982052	0.0730462	0.0928022	0.0520093
TSPAN13	0.0549373	0.0525611	0.0485252	0.0520078
ITGB7	0.0770268	0.0540318	0.0249355	0.051998
HMCES	0.077653	0.0519951	0.0263114	0.0519865
YWHAE	0.0686891	0.0365661	0.0506629	0.0519727
LINC02384	0.0645161	0.0412187	0.0501088	0.0519479
ENC1	0.0742234	0.0383484	0.0432581	0.0519433
CLIP4	0.0559429	0.0365184	0.0633387	0.0519333
NDUFA2	0.0410099	0.0706258	0.0440716	0.0519025
ELF1	0.118201	0.0406946	-0.00325286	0.051881
LAMP2	0.077353	0.0279024	0.0502958	0.0518504
NDUFS3	0.0464339	0.0416585	0.0674283	0.0518402
SELENOT	0.0278945	0.0670742	0.0605333	0.051834
RAB5IF	0.048014	0.0575559	0.0498915	0.0518204
NOP10	0.0449241	0.0720613	0.0384449	0.0518101
ODF2L	0.0394228	0.0590826	0.0568486	0.0517847
EIF1AX	0.0457883	0.059551	0.0499444	0.0517613
OS9	0.0648319	0.0450017	0.0451445	0.0516594
IKBIP	0.0583468	0.0615396	0.0350644	0.0516503
HSP90AA1	0.0292824	0.044743	0.0807863	0.0516039
NAA10	0.0363999	0.0737551	0.0442793	0.0514781
UFD1	0.0709494	0.054747	0.0286508	0.0514491
COMMD3	0.0671128	0.0543716	0.0327601	0.0514149
C18orf32	0.0602475	0.0437105	0.0502179	0.051392
HIST1H4C	0.00961478	0.0530259	0.0914845	0.051375
CHMP2A	0.0263452	0.0499885	0.0775878	0.0513072
UQCRB	0.0287547	0.0812611	0.0437727	0.0512628
SON	0.0264916	0.0754306	0.0517616	0.0512279
H3F3A	0.0248089	0.0984097	0.0303286	0.0511824
PPP1R10	0.0773415	0.0458044	0.030013	0.051053
TRMT112	0.0477268	0.067639	0.0377703	0.0510454
MRPS18C	0.0389391	0.0623081	0.0516511	0.0509661
LINC-PINT	0.0674786	0.0664346	0.018809	0.0509074
VMP1	0.0769023	0.0239024	0.0518882	0.0508976
ECI1	0.051622	0.0366286	0.0640382	0.0507629
SVIP	0.0847042	0.0373879	0.0301541	0.0507487
UBXN4	0.0792045	0.0537404	0.0192813	0.0507421
DRAM1	0.0805669	0.0311702	0.0403949	0.0507107
WIPI1	0.0809756	0.0507961	0.020013	0.0505949
POLR2K	0.0523229	0.06773	0.0316768	0.0505766
PIGP	0.0449086	0.0529856	0.0537575	0.0505506
PDIA6	0.0880022	0.0299519	0.0335796	0.0505113
CREG1	0.0219968	0.048449	0.0810181	0.050488
NOP58	0.00965363	0.0710224	0.070785	0.050487
SF3B6	0.0295869	0.059524	0.0623118	0.0504742
ISCU	0.0485786	0.03357	0.0692479	0.0504655
STARD5	0.0577095	0.053945	0.0392026	0.0502857
AC007384.1	0.0744995	0.0389677	0.0373824	0.0502832
TAPBP	0.0286475	0.0829873	0.0390116	0.0502155
NDUFAF6	0.0462626	0.0774161	0.0269435	0.0502074
RNASEH2C	0.0532507	0.0528982	0.0442098	0.0501196
DRAP1	0.0157172	0.091332	0.0432967	0.0501153
ZNHIT1	0.0404075	0.0672343	0.0426806	0.0501075
GRN	0.0485959	0.0807211	0.0209411	0.050086
FRZB	0.050016	0.0381447	0.0615192	0.0498933
CCNC	0.0519425	0.0526927	0.0449155	0.0498502
PAPSS1	0.0674296	0.0372548	0.0448529	0.0498457
SMIM26	0.0631744	0.0557637	0.0305942	0.0498441
ARL6IP4	0.0183792	0.0579806	0.0729818	0.0497805
WASHC3	0.0727315	0.0369921	0.0395628	0.0497621
EGR3	0.112515	0.00616191	0.0305758	0.0497507
SLC43A2	0.0891239	0.0136536	0.0462701	0.0496825
E2F5	0.0337207	0.0555518	0.0597199	0.0496642
RNH1	0.0468589	0.0534124	0.0486708	0.0496474
TMEM219	0.0254332	0.0829709	0.0405289	0.0496443
PRCC	0.051737	0.0553826	0.0416833	0.049601
NAA20	0.0296696	0.0557484	0.0631902	0.049536
PPP1R15A	0.0631879	0.0374955	0.0478061	0.0494965
AC079209.1	0.0618139	0.0448501	0.0414074	0.0493571
RPL35A	0.0177011	0.106099	0.0242607	0.0493537
ANXA5	0.0835814	0.0285117	0.0359255	0.0493396
ARL 1.00	0.0505666	0.0653427	0.0320222	0.0493105
PSMA3	0.0475026	0.0674125	0.0329271	0.0492807
MRPL21	0.0190574	0.0623224	0.0663309	0.0492369
STOML2	0.0442258	0.050839	0.0523952	0.0491533
PSENEN	0.0534212	0.0601888	0.0334198	0.0490099
IGLC1	0.0666722	0.0323332	0.0479561	0.0489872
MRPL54	0.0648097	0.0547828	0.0273522	0.0489816
CSNK1E	0.0728808	0.0552539	0.0187358	0.0489568
TMEM70	0.0490622	0.0459629	0.0516358	0.0488869
RPS3A	0.0334404	0.101933	0.0112679	0.0488803
ST8SIA4	0.0575901	0.0499086	0.0390288	0.0488425
MEF2C	0.0416508	0.0530225	0.0516805	0.0487846
LSM 1.00	0.0590311	0.0453522	0.0419551	0.0487795
ETFB	0.0935257	0.0382931	0.0138071	0.048542
PQBP1	0.0487665	0.043215	0.0535588	0.0485135
P2RX1	0.067506	0.0319027	0.0460455	0.0484847
HSPB11	0.0460047	0.0706352	0.0287774	0.0484725
SLC25A11	0.0599177	0.046814	0.0383955	0.0483757
MLEC	0.0761626	0.0325329	0.036245	0.0483135
TRAM2	0.0774301	0.0432642	0.0234409	0.0480451
PARK7	0.0314728	0.0635782	0.0489421	0.0479977
PNISR	0.0356402	0.0553892	0.052903	0.0479775
EBAG9	0.0346678	0.0611856	0.0480654	0.047973
RPS9	0.0259893	0.0944357	0.0234731	0.047966
SH3GLB1	0.0613753	0.0525472	0.0299076	0.0479434
TRAPPC5	0.0427958	0.0545384	0.0463881	0.0479074
ORMDL1	0.0602152	0.0592037	0.024293	0.047904
PIM3	0.00469735	0.0541565	0.084803	0.0478856
NEU1	0.0658181	0.0337854	0.0439687	0.0478574
NDUFAF8	0.0301581	0.0550717	0.0581951	0.0478083
ZNF280D	0.0456404	0.0477993	0.0497849	0.0477415
AC133644.2	0.0665871	0.0378619	0.0387158	0.0477216
SCNN1B	0.0411781	0.0586888	0.0432905	0.0477192
COPZ1	0.0337151	0.0762947	0.0330887	0.0476995
IGSF8	0.0451477	0.0290287	0.068886	0.0476875
SLC52A2	0.0729671	0.0335412	0.036467	0.0476584
MBTPS1	0.0713721	0.0494896	0.0220551	0.0476389
TMEM184B	0.0616296	0.0380076	0.0432579	0.0476317
SPSB1	0.040791	0.0642021	0.0377393	0.0475775
CKS2	0.014158	0.0660009	0.062504	0.0475543
BLM	0.0291193	0.0452344	0.0680798	0.0474778
UBE2L3	0.0113273	0.0640778	0.066784	0.0473964
RSRC1	0.0530313	0.0244251	0.0642754	0.047244
MRPL55	0.0301581	0.0799062	0.0315705	0.0472116
PSMA6	0.0308059	0.0740235	0.0368027	0.0472107
PIK3R3	0.0769752	0.0262941	0.0383204	0.0471966
LDHB	0.0290445	0.0717888	0.0405433	0.0471255
LY6E	-0.0378197	0.0773858	0.101666	0.0470773
NAXE	0.0608376	0.0530062	0.0272239	0.0470226
AIM2	0.0700972	0.0426088	0.0283616	0.0470225
LRPAP1	0.091088	0.0359423	0.0139964	0.0470089
FKBP3	0.0355285	0.0540005	0.0513706	0.0469665
SRPRA	0.105541	0.0570793	-0.0217223	0.046966
CRACR2B	0.0477589	0.033008	0.0600812	0.0469494
AC010642.2	0.0329457	0.0615253	0.0462795	0.0469168
AVEN	0.0633795	0.0355329	0.0418367	0.0469164
ELOC	0.0348322	0.0627307	0.0430727	0.0468785
ARF1	0.0593361	0.0712191	0.00992022	0.0468252
CCDC88A	0.140603	0.0424193	-0.042623	0.0467998
RGS9	0.0876643	0.0266527	0.0258115	0.0467095
TPM4	0.00411721	0.0473011	0.0885156	0.0466447
IFI35	0.0159336	0.0970548	0.0267581	0.0465822
CKAP2	0.0378014	0.0236047	0.0782921	0.0465661
CYB561D2	0.0656356	0.0520573	0.0219925	0.0465618
SP3	0.0356297	0.0425308	0.0615198	0.0465601
MT-ND5	0.0641006	0.0214142	0.0540022	0.0465057
CMC1	0.0412771	0.0509862	0.0472327	0.0464987
DCXR	0.0461189	0.0588588	0.0344084	0.046462
SCO2	0.0218519	0.0660445	0.0514747	0.046457
MGMT	0.0692644	0.0390583	0.0307841	0.0463689
SNHG9	0.0714456	0.0372238	0.0304113	0.0463602
SAP30	0.026258	0.0545204	0.0581957	0.0463247
PTP4A3	0.0135692	0.036826	0.0885358	0.0463103
COX7C	0.00614452	0.0783826	0.0543445	0.0462905
ELK3	0.0297568	0.0427822	0.0663057	0.0462816
AC136475.5	0.0497532	0.033057	0.0559157	0.046242
SPATS2	0.0839228	0.0240945	0.030576	0.0461978
OCIAD2	0.0496957	0.0493894	0.039399	0.0461614
U2SURP	0.0025465	0.0535427	0.0823581	0.0461491
LMO4	0.0857475	0.0325711	0.0200628	0.0461271
AC087623.2	0.0825175	0.0382806	0.017481	0.046093
RPL27	0.0308774	0.089759	0.0175707	0.046069
TMEM9	0.0340185	0.0482624	0.0558756	0.0460521
AL627171.1	0.0397972	0.028536	0.0696871	0.0460068
CLPP	0.0266879	0.0279903	0.0833234	0.0460006
RNASEK	0.0156372	0.09071	0.0316338	0.0459937
SAMSN1	0.0778668	0.0490783	0.0110216	0.0459889
RPS7	0.012044	0.0989839	0.0267959	0.0459413
SERPINI1	0.0499168	0.0539652	0.0338581	0.0459134
MRPS16	0.0329876	0.0486643	0.0560612	0.0459044
DCTN3	0.0270941	0.0486634	0.0617968	0.0458514
SEC31A	0.0670652	0.056296	0.0141802	0.0458471
CKLF	0.0542211	0.047236	0.0360753	0.0458441
RPL3	0.0533393	0.0763806	0.00764418	0.045788
RBX1	0.0103548	0.078164	0.0487485	0.0457558
IER3	0.0919275	0.0309648	0.0141406	0.0456777
CDKN1B	0.100783	0.0362958	-0.000118191	0.0456534
TOR3A	0.0353722	0.0712602	0.0303185	0.0456503
ACOT13	0.0567838	0.0471772	0.0326787	0.0455466
SSBP3	0.0850701	0.0228764	0.0285128	0.0454864
DDX5	-0.00385872	0.0797871	0.0603914	0.0454399
KCNK6	0.0718065	0.0375847	0.0268232	0.0454048
Z93930.2	0.0886059	0.0236323	0.0239145	0.0453843
RPL5	0.0121338	0.0911753	0.0327593	0.0453561
KIF22	0.0591714	0.0359465	0.0408435	0.0453205
SRP54	0.0600399	0.0456536	0.0302562	0.0453166
HMGB1	0.00543246	0.099435	0.0310527	0.0453067
EIF4A1	0.0314404	0.0778059	0.0266479	0.0452981
HSPA1A	0.0170637	0.0210595	0.0977245	0.0452825
TMEM19	0.0572431	0.0246479	0.0538495	0.0452469
RSBN1L	0.0383717	0.0465022	0.0508429	0.045239
MED31	0.0295462	0.0610889	0.0450755	0.0452368
RPN1	0.0808114	0.033722	0.0210243	0.0451859
FDX1	0.0387445	0.049842	0.04687	0.0451522
MRPL3	0.0425724	0.0377656	0.0551052	0.0451477
LINC01353	0.0889559	0.0170722	0.0293538	0.0451273
ACP1	0.0375698	0.0683127	0.0294582	0.0451136
AC106028.4	0.0618382	0.00975413	0.0637166	0.045103
IFNAR1	0.0689888	0.018639	0.0476658	0.0450979
TKT	0.0360357	0.0492048	0.0498711	0.0450372
RNASET2	0.110676	0.0137382	0.010344	0.0449193
NDUFAF3	0.0381156	0.0723475	0.0242703	0.0449111
DHRS9	0.076655	0.0498251	0.00802791	0.044836
UBE2S	0.0554327	0.0618665	0.017082	0.0447937
RBIS	0.0302574	0.0442118	0.0598065	0.0447586
POLR2I	0.0249633	0.0672889	0.0419176	0.0447233
HEBP2	0.026724	0.0636576	0.0437311	0.0447042
POLR2J	0.0182847	0.0725248	0.0433001	0.0447032
ITPRIPL2	0.0883497	0.0411662	0.00446852	0.0446615
PDK1	0.0613003	0.0378294	0.0347655	0.0446317
CHMP5	0.00941754	0.0677984	0.0566281	0.0446147
AC245014.3	0.0738845	0.0126572	0.0472628	0.0446015
EMC4	0.0435992	0.0522745	0.0373433	0.0444057
SIVA1	0.0353084	0.0409947	0.0566403	0.0443145
ADGRG5	0.0401736	0.0679385	0.0247134	0.0442752
MRPS15	0.0265512	0.0587272	0.0475212	0.0442665
ARL5A	0.0394147	0.0433255	0.0500567	0.0442656
ZGPAT	0.0330158	0.045206	0.054251	0.0441576
ATP5F1A	0.0399105	0.0676457	0.0249155	0.0441572
GSTO1	0.0308452	0.0648858	0.036579	0.0441033
SPSB3	0.0607505	0.0255646	0.0459016	0.0440722
CRIP1	-0.0092854	0.0517351	0.0896949	0.0440482
SNF8	0.0180095	0.0565653	0.0575321	0.0440357
LY96	0.0281822	0.0645211	0.0393975	0.0440336
NEDD8	-0.0151378	0.0609273	0.0862437	0.0440111
SEL1L3	0.0895548	0.0414863	0.00092262	0.0439879
ALKBH7	0.0614922	0.0622001	0.00826011	0.0439842
PSMC1	0.0151889	0.0335586	0.0831294	0.043959
MIR29B2CHG	0.0369738	0.0732709	0.0215425	0.043929
PRDM1	0.0781601	0.0471664	0.00639051	0.0439057
TBCEL	0.0505467	0.0219808	0.0589866	0.043838
GSTK1	0.0267724	0.0796883	0.0249971	0.0438193
EIF2AK4	0.0773686	0.0463374	0.00770105	0.0438023
CD99	0.0271157	0.05907	0.0451984	0.0437947
MTERF4	0.0408256	0.041727	0.0488054	0.043786
PSMB7	0.0202249	0.0619337	0.049067	0.0437418
AC018450.1	0.0802861	0.0261149	0.0247884	0.0437298
COX4I1	-0.0172158	0.0870117	0.0612509	0.0436823
ZRANB2	0.0608885	0.0526456	0.0173428	0.0436256
SUGT1	0.0336668	0.0634079	0.0337715	0.0436154
IL5RA	0.0621445	0.0348462	0.0337789	0.0435898
BRI3	0.018959	0.0680559	0.0437136	0.0435762
LSM 10.00	0.0278708	0.0469965	0.0556387	0.043502
IFI27L1	0.0402658	0.0324444	0.0575993	0.0434365
STAU1	0.0440424	0.0309894	0.0552562	0.0434293
GAB1	0.0609867	0.0286183	0.0406796	0.0434282
CCNL1	0.00522151	0.0583177	0.0666789	0.043406
UQCR10	0.028155	0.0599045	0.0420958	0.0433851
IGLC2	0.059665	0.030717	0.0397576	0.0433799
FAM89B	0.0619116	0.0361585	0.0320661	0.0433787
AC103591.3	0.056086	0.0392647	0.034752	0.0433676
ANKRD12	0.0343092	0.0672002	0.0285867	0.0433654
RPLP0	0.0262553	0.0791135	0.024679	0.0433493
SSBP1	0.0232639	0.0644991	0.0420401	0.0432677
RMRP	0.0732492	0.0150732	0.0414026	0.0432417
PDCD5	0.0443172	0.0505022	0.0348831	0.0432341
UCHL3	0.0413487	0.0696767	0.0186302	0.0432185
TMEM126A	0.0197618	0.0529876	0.0569022	0.0432172
LSP1	0.03178	0.0420046	0.0557404	0.043175
FNDC3A	0.0446784	0.0326561	0.0520758	0.0431368
MIR4435-2HG	0.0647219	0.0250573	0.0395462	0.0431085
CRELD2	0.0599669	0.0310418	0.03827	0.0430929
RHBDD1	0.0540113	0.0456733	0.029511	0.0430652
COX16	0.0414408	0.0462324	0.0414418	0.0430383
SCAND1	0.0411969	0.0532171	0.0345235	0.0429792
ANAPC16	0.0157181	0.0634012	0.0497084	0.0429425
TMEM205	0.0591433	0.0395832	0.0300234	0.0429167
HSPE1	0.0371991	0.0607212	0.0308079	0.0429094
PDHB	0.0230883	0.0590108	0.0465598	0.0428863
ODC1	0.113208	0.0221482	-0.00669988	0.0428856
MAP1LC3B	0.00848513	0.0570615	0.0630476	0.0428647
GMPR	0.0348261	0.044104	0.0496637	0.0428646
COPS6	0.0397738	0.0550351	0.0337202	0.042843
GORASP2	0.058129	0.0371647	0.0330839	0.0427925
SRP14	-0.000137362	0.0886141	0.0398711	0.0427826
AKAP13	0.0555662	0.0399164	0.0326858	0.0427228
DENND6B	0.00407978	0.0487466	0.0753373	0.0427213
LGMN	0.0360715	0.0514138	0.0405597	0.0426817
EIF2B3	0.0282416	0.0388472	0.0609156	0.0426682
TLE4	0.0502402	0.0493334	0.0282103	0.0425946
TRAPPC2L	0.0298937	0.0438611	0.0540265	0.0425937
RAB2A	0.0190833	0.0570028	0.05159	0.0425587
PRR34-AS1	0.0383567	0.0407207	0.0485682	0.0425485
PDE4B	0.0426448	0.0428505	0.0421217	0.042539
GMPPA	0.0347819	0.0547569	0.0380507	0.0425298
RPS27A	-0.00292803	0.091044	0.0394494	0.0425218
MPC1	0.0507875	0.0364118	0.0403624	0.0425206
WNT5B	0.0530733	0.0236757	0.0506315	0.0424601
CFAP54	0.0704299	0.0346791	0.0222056	0.0424382
SLC39A8	0.0689109	0.0355917	0.0228073	0.0424366
DAPP1	0.0660136	0.0388498	0.0224055	0.042423
ATP1B1	0.0594018	0.0260259	0.0418149	0.0424142
RPL39L	0.0192705	0.0486464	0.0591888	0.0423686
AC020916.1	0.040113	0.0581819	0.0288081	0.0423677
ZFAT	0.0638051	0.0208515	0.0424169	0.0423578
JTB	0.0298818	0.0732349	0.0238151	0.0423106
PGK 1.00	0.0275023	0.0451041	0.0542825	0.0422963
HNRNPDL	-0.0126676	0.070938	0.0686117	0.0422941
RPL21	0.0650291	0.0623191	-0.000529457	0.0422729
FAM174A	0.0445597	0.0487758	0.0331248	0.0421534
SFMBT2	0.061999	0.0440162	0.0203956	0.0421369
EDEM1	0.0949957	0.016156	0.0152141	0.0421219
CFL2	0.0159756	0.0529755	0.0573718	0.0421076
SLC25A6	0.0445878	0.0551228	0.0265734	0.0420947
PSMD6	0.0419216	0.0476865	0.0365434	0.0420505
UBE2D3	0.00581969	0.0612704	0.0590446	0.0420449
NDUFA9	0.035865	0.0539231	0.0363353	0.0420411
KIF21A	0.0310723	0.0233153	0.0715248	0.0419708
TAPBPL	0.0565163	0.0363408	0.0329605	0.0419392
C2orf74	0.0576343	0.0398646	0.0283108	0.0419366
NQO2	0.0598756	0.0207045	0.0452123	0.0419308
ATP6V0C	0.0338236	0.0693012	0.0225185	0.0418811
H3F3B	0.0208389	0.059336	0.0453258	0.0418336
NDFIP1	0.0468597	0.0503995	0.0281877	0.0418156
RAB9A	0.0386636	0.0459296	0.040573	0.0417221
FAS	0.0271012	0.0450193	0.0530182	0.0417129
NELFE	0.0318419	0.0367991	0.0564256	0.0416889
SURF4	0.0673236	0.0146243	0.0431095	0.0416858
ST6GAL1	0.059582	0.0505918	0.0148229	0.0416656
MPG	0.0466486	0.0418271	0.0363238	0.0415998
RASL11A	0.0609746	0.0397905	0.0239091	0.0415581
PARM1	0.0409955	0.0166263	0.0669856	0.0415358
RPL18A	0.0133473	0.0791371	0.0320325	0.0415056
PKHD1L1	0.0662278	0.0340981	0.0241564	0.0414941
TMEM11	0.0214609	0.0484213	0.0545974	0.0414932
AP000696.2	0.04924	0.0396048	0.0355795	0.0414748
DDX1	0.0314438	0.0402054	0.0526746	0.0414413
RBM8A	0.00738312	0.0555928	0.0613431	0.0414397
TMEM44-AS1	0.0440287	0.0337354	0.0465486	0.0414376
FKBP2	0.0485029	0.0348424	0.0408999	0.0414151
PLK2	0.055294	0.0312863	0.0376317	0.041404
ATP6AP2	0.0237592	0.0558572	0.0445403	0.0413856
CYC1	0.0350567	0.0468361	0.0422615	0.0413848
NECAP1	0.0533346	0.0233321	0.0474297	0.0413655
ERH	0.0337961	0.0567019	0.0335973	0.0413651
OGFOD3	0.0409215	0.0502082	0.0329275	0.0413524
UBE2A	0.0338584	0.0655096	0.0246661	0.0413447
ATP5PD	0.0495072	0.065235	0.00922891	0.0413237
NCLN	0.0493125	0.041696	0.0327007	0.0412364
UMAD1	0.0424343	0.038272	0.0429586	0.0412216
UQCC3	0.0439849	0.0521924	0.0274692	0.0412155
ROMO1	0.0771996	0.0319353	0.0144573	0.0411974
NAPRT	0.0232469	0.0400489	0.060249	0.0411816
SEL1L	0.0603885	0.0399781	0.0231205	0.0411624
SCPEP1	0.0330314	0.0453763	0.0450332	0.041147
NPC2	0.103429	0.0363658	-0.0165001	0.0410983
SOD1	0.038094	0.0433877	0.0417511	0.0410776
AL162253.2	0.0321913	0.0451457	0.0458431	0.04106
NDUFA8	0.0477546	0.0556893	0.0196959	0.0410466
CCDC112	0.0572521	0.0557776	0.00989853	0.0409761
EEF1G	0.0304544	0.0457438	0.0466826	0.0409603
ZNRF1	0.0575047	0.0241765	0.0411382	0.0409398
DNAJB11	0.0761984	0.0305009	0.0160984	0.0409326
RNF213	0.0217754	0.041752	0.0592673	0.0409316
RILP	0.0467327	0.0283492	0.0476648	0.0409156
ECHS1	0.0245736	0.0328747	0.0652028	0.0408837
IGHV1-18	0.0431139	0.0339374	0.0453655	0.0408056
MRPL34	0.0198361	0.046742	0.0558048	0.0407943
EIF3F	0.0192687	0.0631229	0.039964	0.0407852
RAN	-0.0133846	0.0698999	0.0658401	0.0407851
IGHV4-34	0.069391	0.0189897	0.0338825	0.0407544
SCFD1	0.0323989	0.0412767	0.0485584	0.0407447
HSBP1L1	0.050618	0.0206327	0.050841	0.0406973
IFRD1	0.100215	0.033468	-0.0117754	0.040636
MALSU1	0.00357373	0.0616141	0.0566451	0.040611
AC016745.2	0.0449862	0.0439643	0.0328761	0.0406089
IFT20	0.0647735	0.0482743	0.00875133	0.0405997
GABARAP	0.0258929	0.0891866	0.00665302	0.0405775
MED8	0.0396193	0.0442912	0.0376427	0.0405177
MRPL52	0.0174111	0.0764157	0.0274402	0.0404223
SAT1	0.0680483	0.0418826	0.0113022	0.040411
EMC6	0.0355394	0.0511657	0.0345243	0.0404098
XIST	0.0486663	0.0593725	0.0131393	0.0403927
RBM47	0.0572877	0.0303757	0.033295	0.0403195
PAIP2	0.0114032	0.0664336	0.0430465	0.0402944
ETFA	0.0427651	0.0523553	0.0257069	0.0402758
HIF1A	0.0586189	0.041631	0.0204813	0.0402438
SREK1IP1	0.00510626	0.048432	0.0671642	0.0402342
SNRPG	0.0288292	0.0676253	0.0241978	0.0402175
LINC02362	0.0826298	0.0474859	-0.00956763	0.0401827
AP002852.1	0.076008	0.0291886	0.0152746	0.0401571
HINT2	0.0443261	0.0557573	0.0203627	0.0401487
YIPF3	0.0465522	0.0444198	0.0294145	0.0401288
TMEM214	0.0464097	0.0411992	0.0327321	0.0401137
MICOS13	0.0231828	0.0528566	0.044226	0.0400885
NCF1	0.0264375	0.0800904	0.0137023	0.0400767
PIN4	0.0299934	0.0572241	0.0329182	0.0400452
IGKV1-39	0.0519418	0.0407828	0.0273982	0.0400409
RWDD1	0.019804	0.0664059	0.0337691	0.039993
APEH	0.0199951	0.0470199	0.05295	0.0399883
EGR2	0.0913388	-0.00264983	0.0311768	0.0399553
PSMA1	0.0259123	0.0646358	0.0293116	0.0399532
HPCAL1	0.0360864	0.0608451	0.022912	0.0399478
RALY	0.035416	0.0344982	0.0499092	0.0399411
SLC38A10	0.0408772	0.0275349	0.0513721	0.0399281
PPP1R3B	0.00848474	0.0433403	0.0679247	0.0399166
MRPL27	0.0329972	0.0463149	0.0403316	0.0398812
SPTLC1	0.035006	0.0349105	0.0496754	0.039864
TMEM230	0.0378893	0.0494742	0.0322214	0.0398616
PTTG1	0.0363281	0.044925	0.0383211	0.0398581
SQOR	0.0365305	0.0420587	0.0408765	0.0398219
HEXB	0.0364042	0.0534828	0.0294929	0.0397933
IGKV1-5	0.0646118	0.0221497	0.0325413	0.0397676
MRPL17	0.02643	0.0649548	0.0278766	0.0397538
GM2A	0.0498573	0.0586542	0.0107297	0.0397471
PECAM1	0.0654408	0.0565638	-0.00276681	0.0397459
GPAA1	0.0727049	0.0232201	0.0232889	0.039738
CHPF	0.0631978	0.0401942	0.0158007	0.0397309
AGA	0.0320957	0.039843	0.0472521	0.0397303
AC084809.1	0.0586156	0.0273186	0.0331632	0.0396991
PCMT1	0.0547655	0.0502429	0.0140588	0.0396891
CIAO2B	0.0319232	0.0546675	0.03242	0.0396702
EIF2S2	0.0646931	0.0409245	0.0133113	0.039643
MRPL50	0.038099	0.0462549	0.0344996	0.0396178
SLC39A4	0.0525557	0.0500187	0.0161001	0.0395582
TNFSF8	0.0161683	0.0573113	0.045171	0.0395502
IGKV1D-8	0.0558606	0.0116427	0.050969	0.0394907
ADM	0.0295102	0.0324124	0.0564378	0.0394534
ALG2	0.0601748	0.024083	0.0340734	0.0394437
MAP2K6	0.0644822	0.0499338	0.00386647	0.0394275
TSC22D3	-0.0295192	0.0597415	0.0880323	0.0394182
RPS6KB2	0.0369975	0.0553066	0.0258973	0.0394005
VEGFA	0.0378413	0.0596396	0.0206903	0.0393904
CASP3	0.0425699	0.0483469	0.0272058	0.0393742
C19orf53	-0.00211597	0.0743748	0.0458415	0.0393668
ALKBH6	0.0330721	0.0306849	0.054044	0.039267
ZC2HC1A	0.0503196	0.0232984	0.044167	0.0392617
BTG3	0.0511545	0.0368076	0.0298069	0.0392563
PDGFD	0.104612	0.00883919	0.00403151	0.0391608
METTL5	0.0381485	0.0391915	0.0400118	0.0391173
DECR1	0.039723	0.064065	0.0135003	0.0390961
LAMC1	0.0687282	0.0304507	0.0180827	0.0390872
SYNGR1	0.0692435	0.0346915	0.0133073	0.0390807
IRF3	0.0173521	0.0395271	0.0602148	0.0390313
AC245407.2	0.0567229	0.0395935	0.0207378	0.039018
REXO2	0.0564781	0.0594796	0.00107949	0.0390124
MRPL40	0.0215444	0.0574287	0.0378922	0.0389551
MAP4K3-DT	0.0272579	0.0449032	0.0446267	0.0389293
ZFAND6	0.0657016	0.0218111	0.0292503	0.038921
LINC01781	0.0878008	0.00647955	0.0224309	0.0389038
C17orf100	0.0657793	0.0201229	0.0307928	0.0388983
TMEM50A	0.0338723	0.0946395	-0.0118242	0.0388958
UBA5	0.0691461	0.0317494	0.0157125	0.0388693
PRDX6	0.0369883	0.0533593	0.0262343	0.0388607
FAM27C	0.0693967	0.0349569	0.0120409	0.0387982
RPS15	-0.0340673	0.095725	0.0547141	0.0387906
CRNDE	0.0198574	0.0389001	0.0575708	0.0387761
TSG101	0.0443549	0.0368391	0.0348197	0.0386712
BCAS3	0.03596	0.0455056	0.0344645	0.0386434
RPS24	-0.0139374	0.107685	0.022135	0.0386276
MRPL23	0.0253266	0.0423557	0.0480629	0.0385817
NUDT22	0.0420674	0.0426375	0.0309909	0.0385653
PSMA4	0.0212688	0.054867	0.0395361	0.0385573
FAM102A	0.0522239	0.0144256	0.0490169	0.0385555
IDH3A	0.0515195	0.0629001	0.0011904	0.0385367
GNB3	0.0454099	0.0270967	0.0430332	0.0385133
DDX39A	0.0126866	0.0468542	0.0558619	0.0384676
HIST3H2A	0.0473343	0.0398358	0.027866	0.0383453
MBD2	0.0505157	0.0512908	0.013219	0.0383418
ISCA1	0.0148716	0.0465179	0.0533656	0.0382517
PAM16	0.0406308	0.0629156	0.0111567	0.0382344
TMEM263	0.0582794	0.0314654	0.024948	0.0382309
SND1-IT1	0.0645907	0.018413	0.0316255	0.0382097
HSH2D	0.0461754	0.0422199	0.0261434	0.0381795
MRPL43	0.0151239	0.0370593	0.0622352	0.0381395
COX8A	-0.0138896	0.0826255	0.0456698	0.0381352
ATPAF1	0.00583262	0.0500682	0.0584966	0.0381325
NDUFB5	0.0209425	0.0709054	0.0224237	0.0380905
KLF6	0.018294	0.0408757	0.0550773	0.0380824
FUCA2	0.0445548	0.0312268	0.0384175	0.0380663
LINC01358	0.0286724	0.0309133	0.0545913	0.038059
MFGE8	0.0674047	0.0195711	0.0271546	0.0380435
HSPA1B	0.00616295	0.0162607	0.0917051	0.0380429
ERN 1.00	0.0380087	0.0574658	0.0185748	0.0380164
PNKD	0.0204474	0.0474962	0.0459603	0.037968
UPK3A	0.0391592	0.0284359	0.0462242	0.0379398
LRRC8C	0.0354555	0.0482328	0.0300375	0.0379086
SLAMF7	0.0257939	0.0559842	0.0319218	0.0379
TMEM161B-AS1	0.0328631	0.0418071	0.0389953	0.0378885
AAK1	0.00945837	0.0347628	0.0694416	0.0378876
CHCHD1	0.0340959	0.0655239	0.0139458	0.0378552
RASSF5	0.0363311	0.0513625	0.0258172	0.037837
EVI2B	0.0975617	0.022506	-0.00656476	0.0378343
PTCH1	0.0258486	0.0208392	0.0668005	0.0378294
SDHC	0.0241374	0.0340225	0.0552277	0.0377959
CHPF2	0.043825	0.0290501	0.0404843	0.0377865
ANAPC11	0.0355655	0.0496995	0.0280696	0.0377782
KHK	0.0350783	0.0205437	0.0576089	0.0377436
MRPL20	0.0103179	0.0828214	0.0200878	0.0377424
MAN1A1	0.0789677	0.0409468	-0.00674038	0.0377247
AL645568.1	0.100817	0.00834063	0.00395093	0.0377029
SPTSSA	0.0549628	0.0192072	0.0389217	0.0376972
CBR1	0.0262283	0.0470968	0.0394595	0.0375949
RNF115	0.0352404	0.0304628	0.0470063	0.0375698
PAOX	0.0460019	0.013687	0.0529763	0.0375551
PELI1	0.051979	0.0381698	0.0223938	0.0375142
EPHX1	0.0407637	0.0351121	0.0366299	0.0375019
POLRMT	0.0293677	0.0296288	0.053377	0.0374578
POP5	0.0219551	0.0616759	0.02874	0.037457
H2AFJ	0.0558387	0.0373002	0.0191289	0.0374226
RNF114	0.0367207	0.0261676	0.049351	0.0374131
IFI27L2	0.0470331	0.0603372	0.0048515	0.0374073
CCDC88C	0.0572721	0.0157749	0.0391277	0.0373916
PPP2R5E	0.0102995	0.0533529	0.0484984	0.0373836
CIR1	0.0404859	0.0638868	0.00750629	0.037293
COA3	0.0502291	0.0483904	0.0132388	0.0372861
EIF5A	0.0064956	0.0485126	0.056785	0.0372644
MAGOHB	0.0448158	0.0225756	0.0443997	0.0372637
ATP6AP1	0.0523273	0.0315588	0.0276259	0.0371706
ACP2	0.0380042	0.0201313	0.0532823	0.0371392
CHST15	0.0217483	0.0316236	0.0580302	0.037134
SMAD7	0.0305075	0.0140838	0.0668016	0.037131
A1BG	0.013374	0.0538403	0.0441018	0.0371054
EFHC1	0.0326561	0.0442297	0.0344043	0.0370967
WBP1	0.0075477	0.0557853	0.0478397	0.0370576
MANF	0.0858432	0.0191218	0.00617133	0.0370454
USE1	0.0124672	0.0616096	0.0369941	0.0370236
AC040169.1	0.0295265	0.0598798	0.0216523	0.0370195
EXOSC4	0.0410306	0.0282797	0.041504	0.0369381
ITM2A	0.0269529	0.0394449	0.0443059	0.0369013
MAN2B1	0.0550791	0.0298619	0.0257558	0.0368989
CDKN2A	0.0215259	0.025283	0.0638855	0.0368981
FKBP8	0.0260607	0.0514115	0.0331199	0.036864
SRGN	0.0934383	0.0291464	-0.0119953	0.0368631
CLTB	0.051331	0.0309843	0.028264	0.0368598
TRADD	0.0544848	0.0265974	0.0294594	0.0368472
UBE2V1	0.0268753	0.0804763	0.00311743	0.036823
PPCDC	0.0757178	0.0268343	0.00781296	0.0367884
SLC16A3	0.0512171	0.0170951	0.0420479	0.0367867
WDR83OS	0.0164975	0.0741299	0.0197092	0.0367789
PRADC1	0.0411313	0.0341552	0.0350287	0.0367717
AC090152.1	0.0811725	0.0313943	-0.0022842	0.0367609
SUSD3	0.0436435	0.0267017	0.0398962	0.0367471
PIGK	0.0139277	0.0518459	0.0444279	0.0367338
SSPN	0.0614611	0.0116754	0.037062	0.0367328
BCL2L1	0.0339038	0.0529654	0.0232382	0.0367024
FOXN3	0.0575761	0.0357737	0.0165529	0.0366343
WDR45	0.058349	0.0348944	0.016652	0.0366318
ACO2	0.0371529	0.0232709	0.0493647	0.0365961
NTMT1	0.0296975	0.0554188	0.024604	0.0365734
ARRDC3	0.0451416	0.0247213	0.0398479	0.0365703
RAB43	0.0541473	0.043565	0.0119323	0.0365482
FBXO33	0.087687	0.00984893	0.0120598	0.0365319
PMAIP1	0.0884406	-0.00433304	0.0254706	0.0365261
SEMA4A	0.0550582	0.0277693	0.0267422	0.0365232
IGHV4-4	0.0385835	0.0178065	0.0531365	0.0365088
LMNA	0.00994178	0.0249097	0.0746436	0.0364984
MDFIC	0.026254	0.0506105	0.032626	0.0364968
LINC02694	0.0631858	0.0225529	0.0236849	0.0364745
ENDOG	0.0164018	0.0420675	0.0509406	0.03647
C12orf45	0.0352513	0.0583862	0.0157614	0.0364663
N6AMT1	0.0283767	0.031538	0.0494722	0.0364623
C1orf122	0.046389	0.029231	0.0336042	0.0364081
GPX4	0.0127801	0.0646035	0.0318055	0.0363964
HNRNPA2B1	-0.00155773	0.0814324	0.0293019	0.0363922
C1D	0.0103612	0.0513979	0.0473945	0.0363845
EBPL	0.0499792	0.0441371	0.0150342	0.0363835
CD55	0.0300126	0.0313754	0.0477409	0.0363763
GALK1	0.0561961	0.0181218	0.034784	0.0363673
ACYP2	0.0493543	0.0258269	0.0337412	0.0363075
MGST3	0.0254892	0.0574694	0.0258682	0.0362756
TARSL2	0.0963517	0.0212484	-0.00900776	0.0361974
SDF4	0.0260334	0.038077	0.0443655	0.0361586
DPM3	0.0474438	0.0368195	0.024095	0.0361194
SMC4	0.0109375	0.0560885	0.0413155	0.0361138
GLRX5	0.0266499	0.0491388	0.0325501	0.0361129
AC008014.1	0.0499653	0.0176829	0.0406798	0.0361093
TXNL4A	0.0534158	0.057947	-0.00309894	0.036088
TMED3	0.0435593	0.038216	0.0264421	0.0360725
ZNF428	0.056809	0.0238269	0.0275456	0.0360605
TTC1	0.0229219	0.0409341	0.0443166	0.0360575
LSM 5.00	0.0125845	0.0416111	0.0538106	0.036002
COX5A	0.0684259	0.0655971	-0.0260263	0.0359989
ATP5F1D	-0.00299965	0.084771	0.0261322	0.0359679
MRPL47	0.0160576	0.0430194	0.0488081	0.0359617
MRNIP	0.0538111	0.0441525	0.00990845	0.0359574
LAX1	0.0709873	0.0211343	0.0156381	0.0359199
FAU	-0.0102775	0.0832702	0.0347257	0.0359061
SNAP29	-0.00209609	0.0318091	0.0779726	0.0358952
ODF3B	0.0318409	0.0351649	0.0406697	0.0358919
IFIT1	0.0253259	0.0585821	0.023637	0.0358483
IGHV1-46	0.0390076	0.0300409	0.0384595	0.035836
CD320	0.0627047	0.0205555	0.0241881	0.0358161
PDAP1	0.0491379	0.0233916	0.0349128	0.0358141
SNHG8	0.040467	0.0524516	0.0144491	0.0357892
RNPEPL1	0.0461493	0.0405247	0.0206247	0.0357662
MTG1	0.0414653	0.0288609	0.0369576	0.0357612
LAGE3	0.0222237	0.0335673	0.0513721	0.035721
OPTN	0.0111088	0.00121714	0.0947163	0.0356807
SLC25A3	-0.00627051	0.0620821	0.0512243	0.0356786
LINC00877	0.0270356	0.0258162	0.0541698	0.0356739
MGAT4B	0.027918	0.0420934	0.0369145	0.035642
GCDH	0.0456201	0.0315223	0.0297575	0.0356333
PSMB8-AS1	0.0608101	0.0385251	0.00756141	0.0356322
AC007569.1	0.0298232	0.030373	0.046685	0.0356271
IGKV3-15	0.0715286	0.0162641	0.0189431	0.0355786
PIM2	0.0437854	0.041052	0.0218535	0.0355636
NUGGC	0.0569281	0.0337829	0.0159231	0.0355447
COPB2	0.0789688	0.0447455	-0.0170856	0.0355429
KCNMA1	0.0830499	0.0111035	0.0124559	0.0355364
VAMP3	0.048041	0.0135746	0.0448318	0.0354825
GADD45G	0.0411984	0.0232238	0.0418128	0.0354117
OSER1	0.0331043	0.0480477	0.0249468	0.0353663
DDIAS	0.0145487	0.0332811	0.0581816	0.0353371
PFDN5	-0.00913539	0.0774973	0.0376224	0.0353281
DSTN	0.0326409	0.0345467	0.0387656	0.0353177
CYBC1	0.0813054	0.0306312	-0.00602002	0.0353055
EIF2AK3	0.0775144	0.00428175	0.0241023	0.0352995
DNPEP	0.0265754	0.0251983	0.0539935	0.0352557
AC016074.2	0.0519058	0.0395208	0.0143405	0.0352557
TMEM243	0.0549709	0.0327156	0.0180161	0.0352342
BCAP29	0.0162695	0.0371244	0.0522655	0.0352198
HDLBP	0.0392626	0.0465675	0.0196645	0.0351649
EID1	0.0204677	0.0550372	0.0298703	0.0351251
CCT7	0.0467738	0.0297236	0.0287249	0.0350741
BIRC3	0.0373973	0.0324732	0.0353381	0.0350695
ATF3	0.0237308	0.0430876	0.0383125	0.0350436
BET1	0.0496889	0.0316485	0.0237711	0.0350361
SOCS3	-0.0223688	0.067441	0.059963	0.0350117
ZFP36	-0.0208553	0.0609166	0.0648523	0.0349712
RPS12	-0.0213433	0.0830339	0.0432218	0.0349708
ARFGAP3	0.0521303	0.042385	0.0103296	0.0349483
PSMF1	0.0491012	0.0232987	0.0323908	0.0349302
RTN3	0.0297913	0.0539683	0.0209944	0.034918
FAM43A	0.05014	0.0196086	0.0349411	0.0348966
SDHD	0.0238756	0.0478529	0.0329308	0.0348864
ARHGAP27	0.0328424	0.0252988	0.046465	0.0348688
MDK	0.00115952	0.0482023	0.0552061	0.034856
TEC	0.0478374	0.0219588	0.0346585	0.0348182
ANKRD44-IT1	0.0665896	0.0109591	0.0268204	0.0347897
DYNLRB1	0.0145634	0.0363991	0.0533906	0.0347844
ARL14EP	0.0497153	0.0250787	0.0295233	0.0347724
MCUR1	0.0485636	0.0354563	0.0202621	0.0347607
AC023424.3	0.0478235	0.0230763	0.0332224	0.0347074
MXD3	0.0340769	0.0157535	0.0542193	0.0346832
C15orf61	0.038027	0.0340445	0.0318586	0.0346433
DLAT	0.0638036	0.043911	-0.00385818	0.0346188
HNRNPUL1	0.0219486	0.0232141	0.0585964	0.0345864
CNKSR1	0.0582933	0.0284542	0.0170086	0.0345853
ILVBL	0.0133147	0.0360681	0.054361	0.0345813
SEC24D	0.0802713	0.00388158	0.0195681	0.0345737
BICD1	0.0200424	0.0201987	0.0634606	0.0345672
THAP7	0.0303276	0.0335984	0.0397651	0.0345637
LTV1	0.0159154	0.0488656	0.0389029	0.0345613
SLC9A3R1	0.0298412	0.0194365	0.0543795	0.0345524
MFSD3	0.0524779	0.0360124	0.0151189	0.0345364
POLR2F	0.00806486	0.0670047	0.028438	0.0345025
ERCC1	0.0332657	0.0370071	0.0331391	0.0344706
GNL3	0.0479901	0.0339939	0.0213562	0.0344468
GTF2A1	0.0379528	0.0296857	0.0356218	0.0344201
SNHG15	0.0172912	0.0339444	0.0519978	0.0344111
ATF4	0.0552549	0.0617607	-0.0137955	0.0344067
FOXO3	0.0522666	0.00776307	0.0431827	0.0344041
CCT8	0.0406376	0.0541809	0.00824271	0.0343537
MIR193BHG	0.00409029	0.0500396	0.0489107	0.0343469
SBDS	0.0411698	0.0398302	0.0220319	0.034344
CD81	-0.0130122	0.0745166	0.0415154	0.0343399
TXNL1	0.00764164	0.0484821	0.0468075	0.0343104
APOBEC3F	0.0260365	0.0449015	0.0319727	0.0343036
REEP3	0.0402762	0.025695	0.0368966	0.0342893
AP001160.1	0.0819746	0.00782229	0.013003	0.0342666
ARHGDIB	0.0231027	0.03915	0.0404932	0.0342486
PRKD3	0.0516722	0.0312334	0.0198075	0.0342377
RUVBL2	0.0210903	0.0362215	0.0453816	0.0342311
ANG	0.067037	0.0322204	0.00338374	0.0342137
EYA3	0.019617	0.0315191	0.0514298	0.0341887
RPS16	0.0276079	0.0773916	-0.00247069	0.0341763
NENF	0.0223165	0.0573841	0.022809	0.0341699
SDHB	0.0384812	0.0373815	0.0266044	0.0341557
SCYL1	0.0273847	0.0227503	0.0522636	0.0341329
RPL29	-0.00723164	0.0818755	0.0276309	0.0340916
TCIRG1	0.0092944	0.0527578	0.0402216	0.0340913
DARS	0.0170082	0.0194237	0.0658334	0.0340884
PCED1B	0.0229837	0.0314345	0.0478439	0.0340874
GOLPH3	0.0555678	0.0299407	0.0166991	0.0340692
ERP44	0.0399142	0.0427885	0.0194542	0.0340523
KARS	0.0336353	0.0354988	0.0329611	0.0340317
XRN1	0.0202746	0.0410814	0.0406723	0.0340094
PSMD14	0.0303084	0.0266547	0.0449996	0.0339875
CCDC107	0.0109072	0.0511195	0.0398962	0.0339743
AMZ2	0.0309872	0.0354688	0.0354476	0.0339679
PTS	0.0100853	0.0692572	0.0225125	0.0339517
PSMC4	0.0254657	0.0401969	0.0361456	0.033936
TMEM251	0.0507142	0.013278	0.0378159	0.033936
GOLGA3	0.0460161	0.0402006	0.0155271	0.0339146
SYVN1	0.0225687	0.0227816	0.0563598	0.0339034
NAGLU	0.0168261	0.0360103	0.0488348	0.0338904
CRYBB1	0.0415154	0.0131787	0.0469328	0.0338756
MAGED1	0.0527002	0.0416005	0.0072622	0.0338543
MGAT4A	0.0153999	0.0185084	0.0676528	0.0338537
YIPF6	0.0302992	0.0331513	0.0380702	0.0338402
RHOA	0.00287711	0.0678689	0.0307646	0.0338369
JMY	0.0240634	0.0253118	0.0521006	0.0338253
AC008115.3	0.0301069	0.0150268	0.0563405	0.0338247
HOOK2	0.00877475	0.0392041	0.0534952	0.0338247
ACTR10	0.0232225	0.0292823	0.0489487	0.0338178
AKR1B1	0.0370037	0.0304627	0.0339617	0.0338094
GPX7	0.0277714	0.0366029	0.0370532	0.0338092
PSEN2	0.0647719	0.0209162	0.0157389	0.033809
PSMC2	0.0333998	0.0482204	0.019806	0.0338088
HERC5	0.022047	0.0183445	0.0610154	0.0338023
AC068279.2	0.0754627	0.0140615	0.0118738	0.0337993
IGHV4-61	0.0781019	-0.00330882	0.0265718	0.0337883
FBXO9	0.0490613	0.0449564	0.00731727	0.0337783
INSR	0.0429264	0.0132359	0.045056	0.0337394
TMEM223	0.0272326	0.039283	0.0346604	0.0337253
MDH2	0.0328068	0.0545871	0.0136853	0.0336931
PSMC3	0.0328858	0.0425171	0.0256712	0.0336913
DPM2	0.0314907	0.028655	0.0407854	0.0336437
MRPS7	0.00820658	0.0552729	0.0374251	0.0336349
RHEB	0.0297185	0.0185239	0.0526604	0.0336343
SOD2	0.00158631	0.0593983	0.0397493	0.033578
NLK	0.0417988	0.0230549	0.0357983	0.0335507
TAF3	0.021354	0.0400263	0.0392494	0.0335433
IRF7	0.0529709	0.0585458	-0.0108896	0.0335424
SREBF2-AS1	0.060088	0.00779734	0.0326686	0.033518
HYI	0.0346843	0.0357991	0.0300401	0.0335078
CLIC4	0.0175728	0.048097	0.0348046	0.0334915
FUNDC2	0.0332039	0.0458282	0.0213935	0.0334752
TUBB4B	0.0317047	0.0357808	0.0329383	0.0334746
GNPNAT1	0.0611015	0.0240984	0.0151746	0.0334582
FKBP7	0.0498581	0.0247504	0.0257613	0.0334566
GANAB	0.0246884	0.0290017	0.0466721	0.0334541
SLC9B2	0.0199376	0.0104636	0.0698517	0.0334176
CSRP1	0.0160996	0.0482274	0.035862	0.0333963
TCEAL9	0.027617	0.0185137	0.0537716	0.0333008
ACAT1	0.0593336	0.0171657	0.0231937	0.033231
ISOC1	0.0182788	0.049964	0.0314241	0.0332223
HIST1H2AG	0.00985181	0.0268714	0.0629098	0.033211
ALYREF	0.036581	0.0441103	0.0188384	0.0331766
RCBTB2	0.0768952	0.00779017	0.0148293	0.0331716
NSUN6	0.0259451	0.0124498	0.0610724	0.0331557
CTSD	-0.0111743	0.0507993	0.0598001	0.0331417
RDX	0.0316138	0.0346375	0.0331722	0.0331411
COQ10B	0.0306602	0.04503	0.0236589	0.0331164
CAMTA1	0.0307513	0.0374722	0.0311181	0.0331139
LATS2	0.040623	0.0155471	0.0431101	0.0330934
RPL22	0.00337134	0.0725907	0.0232741	0.0330787
USO1	0.0467207	0.0308976	0.0215232	0.0330472
FAM214A	0.0225091	0.0283787	0.0482109	0.0330329
DHPS	0.0538101	0.0248985	0.0203851	0.0330312
R3HCC1	0.0246221	0.0365644	0.0378712	0.0330192
C9orf16	0.0121176	0.0391063	0.0478299	0.033018
SLC2A4RG	0.0305512	0.0195467	0.048928	0.0330086
BUD23	0.0477039	0.0526615	-0.001354	0.0330038
CFLAR	0.014623	0.0382832	0.0459681	0.0329581
AC007993.3	0.0351336	0.0260055	0.0377053	0.0329481
ILF2	0.00866314	0.0419201	0.0482338	0.032939
ABCC4	0.0547984	0.0271939	0.0167355	0.0329093
ACTR5	0.0537673	0.0350702	0.00987381	0.0329038
IGKV3-11	0.0263304	0.020673	0.0516041	0.0328692
SDF2	0.0441493	0.0344902	0.0198405	0.0328267
RMDN1	0.0187755	0.0254746	0.054197	0.0328157
B4GALT3	0.0393322	0.0254746	0.0336029	0.0328032
LINC02256	0.0515788	0.0107614	0.0360659	0.0328021
ILRUN	0.0505015	0.0334701	0.0143999	0.0327905
SHCBP1	0.0451659	0.00835	0.0448127	0.0327762
MRPL18	0.00439605	0.0517906	0.0421202	0.0327689
SSH2	0.055927	0.0217846	0.020563	0.0327582
SYTL1	0.0325358	0.0267803	0.0389572	0.0327578
IGFLR1	-0.0430457	0.0900439	0.0512207	0.0327396
PREB	0.0327844	0.0269369	0.0384639	0.0327284
USP3	0.0327808	0.0523606	0.0129994	0.0327136
ADIPOR1	0.0442085	0.0395165	0.0143821	0.0327024
CPEB2	0.020144	0.0407315	0.0372224	0.0326993
GYPC	0.0162901	0.0497076	0.0320927	0.0326968
NR3C1	0.00169861	0.0585566	0.0377227	0.0326593
GFER	0.0324276	0.0432053	0.0223433	0.0326587
SFT2D1	0.0169831	0.0447414	0.0362517	0.0326587
LIG1	0.0381192	0.0301663	0.029651	0.0326455
SKA2	0.015024	0.0294236	0.0534224	0.0326234
NOP56	0.00480722	0.0385186	0.0545389	0.0326216
SLC39A11	0.0336919	0.0389534	0.0251696	0.032605
PAICS	0.0103952	0.0423809	0.0450365	0.0326042
LAMTOR4	0.0202795	0.0399027	0.0376286	0.0326036
SMDT1	0.0190526	0.0622877	0.0164645	0.0326016
AL591518.1	0.0560041	0.0301623	0.0116106	0.0325923
FAM30A	0.0252458	0.0349556	0.0374863	0.0325626
RNF5	0.0330052	0.0166537	0.0480277	0.0325622
PCF11	0.0472859	0.0350026	0.0153363	0.0325416
LINC01484	0.0187172	0.0234451	0.0554591	0.0325405
CCDC14	0.0803199	0.0240014	-0.00677082	0.0325168
HAX1	0.0198951	0.0549357	0.0227108	0.0325139
SLC30A5	0.0396312	0.020288	0.0375821	0.0325004
RAPGEF5	0.0593373	0.0319384	0.00622214	0.0324993
NDUFV1	0.0538239	0.0304239	0.0132492	0.032499
IL3RA	0.0242717	0.0345717	0.0385976	0.0324804
RAB8A	0.0172671	0.0337369	0.0462848	0.0324296
THAP5	0.0308791	0.0227425	0.0436609	0.0324275
ZEB1	0.0209803	0.0471452	0.0290915	0.0324057
C21orf91	0.0868588	-0.00172074	0.0120701	0.0324027
RABGGTA	0.0282546	0.0398816	0.0290407	0.0323923
DHRS4L2	0.0404546	0.00414556	0.0525591	0.0323864
IRS1	0.0424837	0.0158435	0.0387876	0.0323716
GGH	0.0512969	0.033153	0.0126019	0.0323506
MRPS21	0.0064193	0.0533881	0.0372334	0.0323469
CHSY1	0.0303569	0.0319954	0.0346789	0.0323438
ECH1	0.018981	0.0373251	0.0407169	0.032341
AL135791.1	0.0363257	0.00449778	0.0560495	0.032291
PHLDA3	0.0101493	0.0249536	0.0617254	0.0322761
BLOC1S1	-0.0185378	0.0754009	0.0397079	0.0321903
UNC50	0.0490949	0.0254624	0.021979	0.0321788
TMEM256	0.0315947	0.0586048	0.00632898	0.0321762
STBD1	0.0124116	0.0294209	0.0546173	0.03215
LSR	0.0447206	0.0478763	0.0035251	0.0320407
NKIRAS1	0.0287035	0.0382292	0.0291159	0.0320162
ERGIC1	0.0144297	0.0202874	0.0612859	0.032001
SH3TC1	0.0578204	0.0160649	0.0221172	0.0320008
EWSR1	0.0248952	0.0546441	0.0164274	0.0319889
NABP1	0.052618	0.00477115	0.0385678	0.0319857
FCGR2B	0.0526004	0.033466	0.00988049	0.0319823
CRIPT	0.059336	0.0229582	0.0136299	0.0319747
FOSB	-0.0201929	0.0701116	0.0459878	0.0319688
CDKN3	0.0379158	0.0171221	0.0408519	0.0319633
GEMIN7	0.007412	0.0389291	0.0495424	0.0319612
SND1	0.0661112	0.0120116	0.0177197	0.0319475
MAGEH1	0.0328539	0.0450016	0.0179022	0.0319192
CREB3L2	0.0641834	0.0244387	0.00712257	0.0319149
PSMG1	0.023217	0.0312014	0.0413061	0.0319081
ABHD8	0.0287672	0.0434572	0.0234916	0.0319053
ANKRD39	0.0519978	0.00888168	0.0347259	0.0318685
MTDH	0.0491286	0.0344286	0.0119617	0.0318396
RASGRP3	0.0540488	0.0135823	0.0277127	0.0317813
ASNSD1	0.0371166	0.0164478	0.0416981	0.0317541
TPRKB	0.0180944	0.0399149	0.0372319	0.0317471
LSM 3.00	0.0211485	0.0451207	0.0289531	0.0317408
MRPL38	0.035567	0.0488721	0.0107812	0.0317401
MRPS27	0.0652521	0.00777362	0.0221851	0.031737
MRPL14	0.0253297	0.0335637	0.0362919	0.0317284
SCAMP2	0.0337732	0.0391025	0.0223084	0.031728
DHX29	0.0269566	0.0241869	0.0439488	0.0316974
GRK6	0.029634	0.0396407	0.0258017	0.0316921
EPRS	0.0681406	0.0335758	-0.00671011	0.0316688
AK3	0.0280324	0.0275893	0.0393097	0.0316438
SLFN13	0.039355	0.0200699	0.0355014	0.0316421
KIAA0040	0.00968849	0.0492929	0.0358934	0.031625
ACSS1	0.0353639	0.00350476	0.055959	0.0316092
B9D1	0.0763619	0.0342281	-0.0157695	0.0316068
TESK2	0.0375448	0.0187227	0.038491	0.0315861
YWHAH	0.0293248	0.0267053	0.0387247	0.0315849
CCDC47	0.0536658	0.0307526	0.0102677	0.031562
SARAF	0.0359723	0.0474121	0.0112734	0.0315526
TAF7	0.0262765	0.0417222	0.0266261	0.0315416
ANKH	0.0338878	0.0422936	0.0184417	0.031541
FDXR	0.0524628	0.026924	0.0152252	0.0315374
TST	0.0343058	0.037487	0.0227885	0.0315271
ELP3	0.0374729	0.00815299	0.048816	0.0314806
BCAS2	-0.0127115	0.0479142	0.0590869	0.0314299
C6orf226	0.0148221	0.0278314	0.0516089	0.0314208
VKORC1	0.0321254	0.0435614	0.018477	0.0313879
TAF9	0.0552518	0.0340495	0.00480199	0.0313677
CDC37L1	0.00938898	0.0359057	0.0487287	0.0313411
ANXA2	0.0377171	0.0269173	0.0293665	0.0313336
BTD	0.0620202	0.0161578	0.0157817	0.0313199
RPP21	-0.0151085	0.0612508	0.0477682	0.0313035
ANKRD36	0.0465002	0.0218332	0.0253986	0.031244
DESI2	0.0332497	0.0330459	0.027363	0.0312196
JCHAIN	0.182095	-0.0200071	-0.0685073	0.0311934
CD9	0.0203182	0.0206371	0.0525574	0.0311709
TUFM	0.0479374	0.0422064	0.00334794	0.0311639
KANSL1-AS1	0.0237172	0.0317758	0.0378571	0.0311167
TRAPPC2B	0.0198496	0.0400228	0.033382	0.0310848
CDC37L1-DT	0.0558274	0.0262032	0.0112026	0.0310777
SLC2A11	0.0455358	0.034596	0.0130844	0.0310721
VDAC2	0.0219053	0.0422101	0.0290963	0.0310706
BNIP1	0.0123356	0.0460307	0.0348163	0.0310609
TSTA3	0.0316751	0.0245555	0.0369201	0.0310502
RPL9	0.0110209	0.0695389	0.0125861	0.0310486
PSMA5	0.0164048	0.039192	0.0375457	0.0310475
NUSAP1	0.0267308	0.0248114	0.0413732	0.0309718
LARP4	0.0499539	0.0171946	0.0257008	0.0309498
CCHCR1	0.0213826	0.0230279	0.0484363	0.0309489
IGHE	0.0224575	0.0143104	0.0560617	0.0309432
SAT2	0.0306678	0.0579213	0.00423726	0.0309421
PTGES3	0.01008	0.0532723	0.0294677	0.03094
OTUD6B-AS1	0.0604578	0.0485455	-0.0162164	0.0309289
MIS18BP1	0.0521682	0.0166782	0.0238955	0.030914
CCNYL1	0.0209371	0.0352165	0.0365384	0.0308973
GTF2B	0.0329908	0.0499488	0.00969456	0.0308781
AC025181.2	0.0253478	0.031613	0.0356461	0.030869
ISL2	0.0510842	0.0266753	0.0147783	0.030846
DNAJB2	0.0182476	0.0274389	0.0467504	0.0308123
ABHD14A	0.0608535	0.0357985	-0.00422215	0.0308099
AC023796.2	0.0227141	0.0388996		0.0308068
RFXANK	0.0250446	0.0217397	0.0455827	0.030789
ZNF215	0.045051	0.0202221	0.0270887	0.0307873
RYBP	0.029711	0.017057	0.0455594	0.0307758
MAL	0.0425338	0.0468913	0.00288349	0.0307695
HSCB	0.0360723	0.0498846	0.0063278	0.0307616
RNF7	0.0146228	0.0397879	0.0378712	0.0307606
EHD3	0.0560265	0.0165412	0.0196958	0.0307545
KCTD12	0.0474841	0.00531625	0.0393951	0.0307318
TAP1	-0.00579881	0.0550116	0.0428261	0.0306796
GAMT	0.0486062	0.0288084	0.0146133	0.030676
WFS1	0.0639131	0.0261423	0.00193137	0.0306622
NCALD	0.0746658	-0.00196766	0.0192751	0.0306577
CHAC2	0.011667	0.0225043	0.0576932	0.0306215
MLKL	0.023003	0.0414499	0.0273708	0.0306079
HIST1H4H	0.0408121	0.0291121	0.0218544	0.0305929
SEPHS1	0.0331277	0.0279597	0.0306897	0.0305924
NCOA3	-0.0231529	0.046301	0.0686182	0.0305888
CYB5A	0.0234189	0.0292255	0.0390739	0.0305728
MBNL2	0.0504492	0.020513	0.0207554	0.0305725
LINC02427	0.0527743	0.0152145	0.023704	0.0305642
SLC35B1	0.0585535	0.0331158	-3.73564e-05	0.030544
SNHG25	0.0523455	0.00935963	0.0298896	0.0305316
DCTD	0.017822	0.0277961	0.0459167	0.0305116
NUDT4	0.0709597	0.0448863	-0.024367	0.030493
PRKCD	0.0508604	0.0241787	0.0164072	0.0304821
YIPF5	0.0469105	0.0365023	0.00796813	0.0304603
AC010168.2	0.045568	0.0228192	0.0229779	0.030455
AASDHPPT	0.033693	0.032229	0.0254373	0.0304531
MRPL2	0.0207116	0.0420129	0.0285034	0.0304093
LCORL	0.0155267	0.0484771	0.0272225	0.0304087
FASTK	0.0337489	0.0197218	0.0377462	0.0304056
HIST4H4	0.0330921	0.0273363	0.0307793	0.0304026
BCLAF1	0.0202631	0.0498704	0.0210519	0.0303951
C19orf38	0.0377263	0.0228974	0.0305411	0.0303883
LINC02576	0.0403605	0.0340956	0.0165925	0.0303495
PSMD12	0.010939	0.029978	0.0501102	0.0303424
TMX2	0.0352697	0.0207722	0.0349833	0.0303418
HIST2H2BE	0.0579576	0.00965346	0.0233985	0.0303365
FBXO32	0.0190353	0.0142099	0.0577581	0.0303344
CWC25	0.0305832	0.0353211	0.0250196	0.0303079
ALG14	0.0300544	0.0343939	0.0264481	0.0302988
EI24	0.0247234	0.046291	0.0198226	0.030279
COG3	0.0427435	0.021265	0.0268249	0.0302778
COMT	0.0039326	0.0386992	0.048155	0.0302623
ETFRF1	0.0658687	0.0191351	0.0057671	0.0302569
CIAO2A	0.0131516	0.0310789	0.0465232	0.0302512
NDRG1	0.0271902	0.0172804	0.0462809	0.0302505
SSNA1	0.0041998	0.0359304	0.0506137	0.030248
TMEM160	0.0176227	0.0547148	0.0183665	0.0302347
SKP1	-0.00653281	0.0586843	0.0385101	0.0302205
SEC24A	0.0318751	0.0255217	0.0332045	0.0302005
MCRIP2	0.0418045	0.0519926	-0.00321204	0.030195
EIF2B4	0.0333625	0.0335952	0.023614	0.0301905
UXT	-0.0137007	0.038104	0.0661549	0.0301861
LINC00891	0.0462066	0.0452524	-0.000923797	0.0301784
AC098818.2	0.0411048	0.0192335	0.0301442	0.0301608
BNIP3	0.0370521	0.0338923	0.0195239	0.0301561
PPP1R7	0.0139976	0.0445098	0.031907	0.0301381
BLNK	0.0687108	0.0433291	-0.0216908	0.0301164
AL121832.2	0.0166588	0.0304745	0.043196	0.0301098
DIPK1A	0.038518	0.0332907	0.0185164	0.0301084
VPS25	0.0239204	0.0276481	0.0387306	0.0300997
AQP3	0.0463937	0.0284219	0.0154787	0.0300981
RNF121	0.0119904	0.0360551	0.0422176	0.0300877
BRCA2	0.037437	0.00347158	0.0493515	0.0300867
BET1L	0.0496252	0.00577048	0.0348304	0.0300754
PTRH2	0.0167587	0.0337552	0.0397091	0.0300743
ARPC3	-0.0120762	0.0766895	0.0255945	0.0300693
GNPTG	-0.000352533	0.0386573	0.0519028	0.0300692
UCHL5	0.0128205	0.0181793	0.0592035	0.0300678
UBE2D4	0.0304215	0.0160959	0.0436681	0.0300618
LINC01136	0.0493586	0.000107272	0.0407051	0.030057
MBNL1	0.017316	0.0213864	0.0514546	0.0300523
MRPL42	0.0339964	0.047351	0.00877645	0.0300413
STUB1	0.0153099	0.031423	0.0433792	0.0300374
FEZ2	0.0398058	0.0321598	0.0180437	0.0300031
SSU72	0.0173122	0.0477462	0.0249055	0.029988
CCL3	0.126446	-0.0228887	-0.0136152	0.0299807
TCEA1	0.0599457	0.00673034	0.0231949	0.029957
SEC23A	0.0387409	0.00671097	0.0444104	0.0299541
WDR74	0.0113298	0.0376199	0.0409051	0.0299516
SSB	0.0198745	0.0551048	0.0148534	0.0299442
SF3B2	0.043043	0.0301714	0.0165437	0.0299194
RGS20	0.0611949	-0.00601952	0.0344921	0.0298892
PVT1	0.0194928	0.0290221	0.0411097	0.0298749
KIF19	0.0486692	0.0106443	0.030281	0.0298649
ELL	0.0266918	0.0252052	0.0376592	0.0298521
LINC00582	0.0325274	0.0534175	0.0036041	0.0298497
TNK2	0.0164295	0.0350345	0.0380656	0.0298432
STX5	0.0420506	0.0112062	0.0362309	0.0298292
ACBD3	0.032162	0.020796	0.0365237	0.0298273
XRCC4	0.0168037	0.0342456	0.0384214	0.0298236
SLCO5A1	0.0671085	0.00748783	0.0148657	0.0298207
SMAP1	0.0188412	0.0154532	0.0551519	0.0298154
FAM168A	0.00763621	0.0240362	0.0577427	0.0298051
ABHD5	0.0385364	0.0205473	0.0302612	0.0297816
TM7SF2	0.0206831	0.0417087	0.0268302	0.0297407
UBE2M	-0.000837586	0.0730174	0.0170208	0.0297335
AC091271.1	0.0572162	0.018211	0.0137699	0.0297324
NDUFS4	0.0329894	0.0534934	0.00269873	0.0297272
TPMT	0.0138587	0.0493546	0.0259406	0.029718
PRC1	0.0170466	0.0334474	0.0385581	0.029684
MEI1	0.0514116	0.00781928	0.0298109	0.0296806
NCK1	0.0552393	0.0238192	0.0099824	0.0296803
LINC01943	0.0475227	0.0228025	0.0186614	0.0296622
PMVK	0.0160728	0.0384634	0.0344473	0.0296612
TSR3	-0.00252167	0.0194029	0.0721019	0.029661
SEM1	0.011658	0.0580706	0.0191728	0.0296338
AC124248.1	0.0609139	0.0140515	0.013735	0.0295668
DNAAF1	0.0343787	0.0154956	0.0387467	0.0295403
GPR160	0.0821905	-0.00579583	0.0121744	0.029523
DNAJB1	-0.00202448	0.0248301	0.0657569	0.0295208
F12	0.0399814	0.0029856	0.0455703	0.0295124
KIAA0586	0.0183855	0.0411788	0.0288837	0.0294827
METTL7A	0.0398707	0.0247205	0.0236769	0.0294227
EXOSC1	0.05058	0.0377182	-3.23441e-05	0.029422
NDUFS2	0.00683363	0.0420149	0.0393884	0.0294123
TLK1	0.0319505	0.0274649	0.0288139	0.0294098
SLC7A6	0.00202325	0.031405	0.0547774	0.0294019
LMF2	0.0400176	0.0106099	0.0375775	0.0294017
RALGPS2	-0.00367623	0.0567092	0.0351298	0.0293876
CDC27	0.0103589	0.0199425	0.0578272	0.0293762
EMD	0.0208855	0.0260076	0.0412202	0.0293711
DHRS1	0.0354755	0.0299376	0.0226566	0.0293566
LHPP	0.0123351	0.0219273	0.0537924	0.0293516
AP000769.2	0.0743474	0.0043544	0.00932537	0.0293424
COX18	0.0438263	0.0343676	0.00979332	0.0293291
LEPROTL1	0.0234474	0.0312044	0.0333179	0.0293232
LYPLAL1	0.00846389	0.0390013	0.0404924	0.0293192
RPL23A	-0.00521605	0.0562591	0.0369036	0.0293156
SLU7	0.0195633	0.0430175	0.0253026	0.0292945
PIM1	-0.0250324	0.0501208	0.0627673	0.0292852
CDK5RAP3	0.0345031	0.0500869	0.00325528	0.0292818
TRIB2	0.034595	0.0258099	0.0274308	0.0292786
TAF12	0.0451371	0.0415775	0.0010639	0.0292595
SASS6	0.00691425	0.00321919	0.0775925	0.029242
PIN1	0.0195756	0.0394828	0.0286625	0.0292403
REX1BD	0.0411339	0.034321	0.0122118	0.0292222
ARMC10	0.00503437	0.030482	0.0520918	0.0292027
HCFC1-AS1	0.0148337	0.0270141	0.0457182	0.0291887
PRR5	0.0323177	0.0346315	0.0206043	0.0291845
RPS25	0.0026738	0.0692624	0.0156057	0.0291806
ST7L	0.0553443	-0.000943217	0.033099	0.0291667
GTF3C6	0.0200891	0.0395912	0.0277407	0.0291403
ADPGK	0.0124711	0.0273524	0.0475752	0.0291329
TNFAIP3	0.0230018	0.0358611	0.0284917	0.0291182
C1R	0.049887	0.0152605	0.0222071	0.0291182
JKAMP	0.00768945	0.0488687	0.0307943	0.0291175
PELO	0.0184032	0.0203366	0.0485575	0.0290991
COPS5	-0.00293314	0.0321107	0.0580996	0.0290924
PSMD9	0.0437565	0.0168286	0.0266647	0.0290833
SELPLG	0.0238958	0.0383716	0.0249529	0.0290734
NEO1	0.0453962	0.0192579	0.0224773	0.0290438
CRLS1	0.0447952	0.0299878	0.0123472	0.0290434
CASP10	0.0505751	0.0352102	0.00131761	0.0290343
C12orf77	0.0859279	0.00315724	-0.00206368	0.0290072
NUDCD2	0.0298543	0.0233387	0.0338224	0.0290051
PTOV1	0.00787247	0.044967	0.0341572	0.0289989
EML2	0.0312607	0.0251526	0.030535	0.0289828
PTPN18	0.0178534	0.028769	0.0403156	0.0289793
CDK1	0.0267801	0.0230403	0.0371101	0.0289768
ATG4A	0.0324255	0.0310809	0.0233981	0.0289682
LSM 8.00	0.00236255	0.0431363	0.0414046	0.0289678
IGLC3	0.0360614	0.02082	0.0299313	0.0289375
KLHL5	-0.00699802	0.0387725	0.0549648	0.0289131
B4GALT7	0.0169625	0.0302166	0.0395284	0.0289025
CLCC1	0.0417712	0.00742237	0.0374129	0.0288688
B3GAT3	0.0434142	0.0291992	0.0139465	0.0288533
C11orf24	0.0377524	0.0404183	0.00838413	0.0288516
CSRNP2	0.0321297	0.0204234	0.033992	0.0288484
LINC02541	0.0337166	0.0213445	0.0314782	0.0288464
SEPSECS	0.00854211	0.0339722	0.0439931	0.0288358
AL121985.1	0.0432933	0.00381694	0.0393705	0.0288269
CFAP298	0.043794	0.0403381	0.00227854	0.0288035
TUBA1B	0.00685653	0.0390462	0.040485	0.0287959
ING2	-0.021426	0.033111	0.0746787	0.0287879
CCL4	0.125197	-0.0241682	-0.0147176	0.0287705
AIMP2	0.0310117	0.0248323	0.0304079	0.0287506
IKZF1	0.0490608	0.0119926	0.0251824	0.0287453
SEPTIN2	0.0294485	0.0302998	0.0264706	0.0287396
MSRA	0.0595095	0.0335096	-0.00684668	0.0287241
PIH1D1	0.0398208	0.0311044	0.0152442	0.0287231
NDUFA12	-0.0310957	0.0814166	0.0358138	0.0287116
BCAP31	0.0364034	0.0357845	0.0138993	0.0286957
NET1	0.0460549	0.0162814	0.0237451	0.0286938
TMEM53	0.0137274	0.0383076	0.0340277	0.0286875
NUDT14	0.0386322	0.0361172	0.0113125	0.0286873
GPR155	0.0428025	0.0104813	0.0327758	0.0286865
LINC01410	0.0355247	0.0211979	0.0293129	0.0286785
MEF2C-AS1	0.0350523	0.0127317	0.0381587	0.0286475
AC012368.1	0.0107228	0.0363471	0.0388406	0.0286369
ZNF451	0.030634	0.0259807	0.0292555	0.0286234
TERF2IP	0.0432405	0.0379557	0.00467049	0.0286223
VPS36	0.0224918	0.0342972	0.0290261	0.0286051
SEC23B	0.0381113	0.0164556	0.0312408	0.0286026
AC099343.3	0.0513545	0.0209076	0.013511	0.028591
RERE	0.0550829	0.0449174	-0.01429	0.0285701
RB1CC1	0.0154902	0.0362437	0.0339385	0.0285574
THOC7	0.0272707	0.0445663	0.0138353	0.0285574
CYHR1	0.0453506	0.0249814	0.0153125	0.0285482
FNIP1	0.02351	0.0223754	0.0397372	0.0285409
NDEL1	0.0507534	0.00540981	0.0294382	0.0285338
RAB30-DT	0.039934	0.0328282	0.0128302	0.0285308
LRP10	0.0190728	0.0256307	0.0408338	0.0285124
SMTN	0.0296852	0.019449	0.0364006	0.0285116
ITFG1	0.0120188	0.0293054	0.0442094	0.0285112
DNAJC25	0.0363588	0.0254725	0.0236235	0.0284849
PSMC5	0.0127361	0.0320279	0.0406529	0.0284723
AL035530.2	0.0253247	0.0344172	0.0256194	0.0284538
LGALS1	-0.00164794	0.0258048	0.0611718	0.0284429
PRKRA	0.0386803	0.00961588	0.0369896	0.0284286
TBCA	0.00838317	0.0516252	0.0251755	0.0283946
PITRM1	0.0216298	0.0286961	0.0347434	0.0283564
PGAM1	0.0117334	0.0305461	0.042695	0.0283248
IGKV3-20	0.0540866	0.0200362	0.0107692	0.0282974
IGHV4-55	0.0383897	0.021902	0.0245609	0.0282842
MED30	0.0118863	0.0372138	0.035734	0.0282781
AL161421.1	0.049574	0.0185687	0.0166865	0.0282764
CYB5R1	0.028864	0.0118142	0.0441062	0.0282615
MANBAL	0.0418538	0.020435	0.0224953	0.0282614
HMOX2	0.0348362	0.0192089	0.0307267	0.0282573
CAPN7	0.0414191	0.0297039	0.01363	0.028251
PAFAH1B3	0.004815	0.0240206	0.0559117	0.0282491
PNKP	0.0286638	0.0336765	0.0223616	0.028234
PDIA4	0.112239	-0.00391958	-0.0236309	0.0282295
AZI2	0.025359	0.0228398	0.0364151	0.0282046
MAN1A2	0.00496308	0.0179093	0.0617376	0.0282033
NR1D2	0.00855548	0.0439257	0.032043	0.0281747
SCRN2	0.0633783	0.0354988	-0.0143618	0.0281718
NOL8	-0.00414368	0.0374129	0.0512449	0.0281714
EPS8L2	0.0307181	0.000926776	0.0528011	0.0281486
FAAH2	0.015554	0.0540793	0.0148104	0.0281479
RRAS2	0.011967	0.0267367	0.0457252	0.0281429
TMEM33	0.0401197	0.0209414	0.0233252	0.0281288
HIST2H2AA4	0.0266575	0.00259536	0.0550692	0.0281074
PYGB	0.039756	0.00578881	0.0387507	0.0280985
RANGRF	0.0200285	0.0444465	0.0197826	0.0280859
GCSH	0.0543187	0.00236543	0.0275632	0.0280824
DUSP22	0.0454801	0.0329368	0.00577229	0.0280631
EBNA1BP2	0.0158208	0.040334	0.0280246	0.0280598
SLC35E4	0.0439545	0.00200269	0.0382101	0.0280558
YIPF2	0.0233463	0.0345319	0.0262681	0.0280488
RNASEH2B	-0.00373273	0.041344	0.0465173	0.0280429
PPP2CA	0.00968876	0.0302022	0.0442174	0.0280361
HSD17B10	-0.00277106	0.0510575	0.0357977	0.0280281
MSRB2	0.0492198	0.0547878	-0.0201014	0.0279687
TMED5	0.058902	0.0236457	0.0013376	0.0279618
ZNF37A	0.0312481	0.0212696	0.0313619	0.0279599
TMEM14B	-0.00278985	0.0546677	0.0319981	0.0279586
SKP2	0.0160673	0.0217313	0.0460416	0.0279467
AP000542.2	0.0765997	-0.00370449	0.0109333	0.0279428
CLK1	0.0318725	0.0275136	0.0244284	0.0279381
CNBP	0.0248259	0.0295409	0.0294379	0.0279349
CASP8	0.000675085	0.0218688	0.06115	0.027898
RTTN	0.0650681	0.014575	0.00404067	0.0278946
STT3B	0.0337122	0.0234478	0.0265153	0.0278917
DDT	0.0205198	0.0501951	0.0128529	0.027856
THOC3	-0.00606423	0.0250524	0.0645565	0.0278482
ARFIP2	0.0329909	0.0213418	0.0291617	0.0278315
ADAM28	0.0262743	0.0335984	0.0236217	0.0278315
MAFF	0.00933703	0.017356	0.0567518	0.027815
HP1BP3	0.0164972	0.0276929	0.0392323	0.0278075
MAP2K2	0.0164695	0.0276359	0.0393068	0.0278041
CHCHD7	0.0295831	0.035635	0.0181544	0.0277908
TMEM39A	0.0704621	0.0103208	0.0025762	0.0277864
PIP4P2	0.0653822	0.0120205	0.00591079	0.0277712
ATP5PB	0.020208	0.0448106	0.0182639	0.0277608
EPC1	0.0380053	0.0246672	0.0205953	0.0277559
FLOT1	0.0470072	0.0358347	0.000418531	0.0277535
TAF4B	0.0440269	0.0208914	0.0183139	0.0277441
UNC93B1	0.00700124	0.0364406	0.039757	0.027733
BIK	0.0583129	0.0149921	0.00987416	0.0277264
DNAJA1	0.0118476	0.0598177	0.0114849	0.0277168
GALNT2	0.0397363	0.041921	0.00144176	0.0276997
LYSMD3	0.045329	0.0108808	0.0268652	0.0276916
OAT	0.0497116	0.0231865	0.01015	0.0276827
HERPUD2	0.0697723	0.0213716	-0.00810805	0.0276786
MPP6	0.00991131	0.0369035	0.0361905	0.0276684
APOLD1	0.0193904	0.0365471	0.0269758	0.0276378
RPP40	0.0260776	0.00713719	0.0496697	0.0276282
BIRC5	0.0223668	0.0238208	0.0366175	0.0276017
ATP6V1D	0.00557876	0.0415688	0.0356136	0.0275871
EEF1AKMT1	0.0504102	0.00877512	0.0235255	0.0275703
FAM162A	0.00546272	0.0439852	0.0332338	0.0275606
CDK16	0.0244923	0.0224518	0.0357272	0.0275571
AL355075.4	0.0363839	0.0269286	0.0193212	0.0275446
VMAC	0.0307824	0.0234823	0.0283477	0.0275375
ARL2BP	0.0295807	0.0351834	0.0177836	0.0275159
CALCOCO1	0.0339094	0.0232089	0.0254259	0.0275147
NRDC	0.0239176	0.0278279	0.0307828	0.0275094
APOBEC3H	-0.000255405	0.0431754	0.0395323	0.0274841
GRWD1	0.0321806	0.00540532	0.0448637	0.0274832
CXCR4	-0.0296811	0.0565458	0.0555143	0.0274597
HOXB2	0.0372548	0.015836	0.0292688	0.0274532
INTS8	0.0254037	0.00398068	0.05294	0.0274415
UBE2E3	0.0259005	0.0301174	0.0263008	0.0274396
MRPS30	0.0149536	0.0253928	0.0419326	0.0274263
BAG2	0.0617319	0.0152877	0.00525411	0.0274246
DDX18	0.0457541	0.0212999	0.0151888	0.0274142
SRP14-AS1	0.0502359	0.0232093	0.00859275	0.027346
CXorf40B	0.0290189	0.0179331	0.0350678	0.0273399
EXOC4	0.0442735	0.0175571	0.0201466	0.0273257
IDH3G	0.0168634	0.0520995	0.0129746	0.0273125
TLNRD1	0.0322525	0.0113373	0.0382809	0.0272902
CPD	0.0482819	0.0361198	-0.00253445	0.0272891
ARHGAP21	0.0402269	0.0199273	0.0216924	0.0272822
GOLGA2	0.0394863	0.0290445	0.0133071	0.0272793
TMBIM4	0.0234722	0.0379198	0.0204081	0.0272667
SLC1A4	0.057162	0.00877475	0.0158075	0.0272481
ATG101	0.0147051	0.0278441	0.0391675	0.0272389
CDC25B	0.0302827	0.0433144	0.00810633	0.0272345
DESI1	0.0605241	0.0210682	5.65552e-05	0.0272163
C1orf53	0.0197567	0.0495485	0.0123378	0.0272143
AL096865.1	0.0554287	0.0228012	0.00338701	0.0272057
AP006621.3	0.045031	0.0145683	0.0220109	0.0272034
LIPT1	0.0283767	0.0236058	0.0296086	0.0271971
NFU1	0.0120669	0.0225143	0.0469453	0.0271755
BASP1	0.028974	0.0229563	0.029592	0.0271741
RNF113A	-0.00159369	0.0443903	0.0386682	0.027155
CTNNAL1	0.0760266	0.0245072	-0.0190871	0.0271489
VOPP1	0.0187897	0.0426387	0.0200167	0.0271484
UQCRC2	0.0274602	0.0295115	0.0244664	0.027146
FXN	0.0126102	0.0348732	0.0338928	0.0271254
GLRX2	0.0224729	0.0570745	0.00177374	0.027107
AL441992.1	-0.0125506	0.0463267	0.047535	0.0271037
FAM122A	0.043496	0.0444466	-0.00665063	0.0270973
RPL18	-0.0045426	0.082537	0.00328571	0.0270934
RTRAF	0.00947312	0.0471479	0.0246282	0.0270831
SFSWAP	0.0113789	0.0327581	0.0370799	0.0270723
SLX4IP	0.00252	0.0115485	0.0671474	0.027072
PSMG4	-0.000423392	0.0622285	0.0194086	0.0270713
AC009404.1	0.0393163	-0.0016874	0.0434728	0.0270339
UQCRFS1	0.0433443	0.0525837	-0.0148426	0.0270285
LAMTOR2	0.0134117	0.0384237	0.029218	0.0270178
CREB3	0.0687806	0.0328201	-0.0205498	0.027017
SLC37A4	0.0139929	0.0294848	0.0375163	0.026998
TOMM5	0.00571877	0.0395184	0.0357483	0.0269951
AL359513.1	0.0175162	0.0412204	0.0222473	0.0269946
ATP1A1-AS1	0.0414556	0.0183236	0.0211631	0.0269807
CCDC144A	0.0442028	0.0160701	0.0206566	0.0269765
SF3B5	0.0393499	0.0399012	0.00167827	0.0269765
MX1	-0.0580248	0.0712493	0.0676359	0.0269535
SUMF2	0.0206351	0.0110006	0.0490964	0.0269107
TMEM104	0.0360521	0.0271251	0.0174747	0.026884
OCIAD1	0.0294225	0.0580672	-0.00686809	0.0268739
DENND3	-0.0193985	0.0288143	0.0711492	0.026855
MRPL32	0.0159412	0.0383784	0.0262295	0.0268497
UTP23	0.0284716	0.0202551	0.0318108	0.0268458
PRMT1	0.022275	0.0479436	0.0102684	0.026829
HLA-E	0.0253748	0.0721584	-0.0170587	0.0268248
LENG1	0.0146092	0.0223267	0.0435354	0.0268238
RAB10	-0.0153561	0.0458656	0.0499602	0.0268232
RELB	-0.00863524	0.030981	0.0581134	0.0268197
TESC	0.0535813	0.00850974	0.0182788	0.0267899
TEX30	0.0157635	0.0133734	0.0512245	0.0267871
ENTPD7	0.0271174	0.020955	0.0322638	0.0267787
SLC17A9	0.0362334	0.0195115	0.0245442	0.026763
PTCH2	0.0603023	-0.000609196	0.02053	0.026741
BRD2	0.021047	0.0369643	0.0222086	0.02674
SELENOF	0.0404181	0.0236566	0.0161361	0.0267369
EMC3	0.043437	0.0280168	0.00873016	0.026728
SMCHD1	0.0869261	-0.0018156	-0.00493121	0.0267264
CD164	-0.00929039	0.049372	0.0400275	0.0267031
ATP2B1	0.0200833	0.0264941	0.0334853	0.0266876
ABCD4	0.0331457	0.0223693	0.0244961	0.0266704
SLC48A1	0.0407553	0.0105696	0.0286368	0.0266539
DDX3X	0.019554	0.030497	0.0298165	0.0266225
AL354707.1	0.0274832	0.0186173	0.0337482	0.0266162
TCAIM	0.00334434	0.0287009	0.0477832	0.0266095
TBC1D2B	0.0481758	0.0139259	0.0177085	0.0266034
SLC7A5	0.0720106	0.0161574	-0.0083609	0.0266023
AL357093.2	0.039504	0.0195661	0.0207305	0.0266002
TVP23B	0.0329435	0.00339823	0.0434341	0.0265919
CCDC66	0.0124188	0.0320866	0.0351002	0.0265352
OSBPL3	0.0444097	0.0167127	0.0184496	0.026524
TMF1	0.0338563	0.0207669	0.0249088	0.0265107
CDKN1C	0.0335437	0.0350094	0.0109786	0.0265106
MT-ND4L	0.0306266	0.0144626	0.0344268	0.0265054
SCAMP5	0.0309241	0.034564	0.0140152	0.0265011
RPS10	-0.00212539	0.058683	0.0229438	0.0265005
VRK1	0.0227566	0.0189168	0.0377853	0.0264862
TSSC4	0.0334871	0.0386703	0.00730048	0.026486
GTPBP3	0.0371345	0.0187568	0.0235326	0.0264747
SLC35C1	0.0375493	0.0454386	-0.0035776	0.0264701
DTWD1	0.0358107	0.022678	0.0208953	0.0264613
RABEPK	-0.00335912	0.0392672	0.0433912	0.0264331
RPL4	-0.00762459	0.0506803	0.0362335	0.0264297
ELP5	0.0152525	0.0520811	0.0119534	0.026429
SNRPB	-0.0172006	0.048581	0.0478886	0.026423
RPL10	0.0236964	0.05608	-0.000517728	0.0264196
METTL8	0.0640993	-0.00448858	0.0196204	0.0264104
SRP68	0.0453547	0.00410602	0.029768	0.0264096
IFITM1	-0.0114594	0.0766587	0.0139933	0.0263975
PLEKHA3	0.0195401	0.0353526	0.0242784	0.0263904
RAB5A	0.0419488	0.0376432	-0.000428731	0.0263877
UFSP2	0.01356	0.0229406	0.0426604	0.026387
PATL2	0.0366663	0.0259313	0.0165503	0.0263826
BAG1	0.0311906	0.026541	0.0213397	0.0263571
LRWD1	0.0298819	0.0281698	0.0210007	0.0263508
IMP3	-0.0177167	0.0419991	0.0547677	0.0263501
MTCH2	0.0307263	0.0258895	0.0224	0.0263386
YPEL2	0.0375138	0.0290255	0.0124762	0.0263385
UBE2H	0.0746396	-0.000161511	0.00453506	0.0263377
KYNU	0.0525081	0.0111776	0.0153048	0.0263301
NAV1	0.0883693	0.00759056	-0.0170252	0.0263115
TFG	0.0296421	0.0372859	0.0119804	0.0263028
CASP1	0.0224333	0.0213952	0.0350601	0.0262962
RBBP6	0.0165507	0.0291187	0.0331498	0.0262731
TUBGCP5	0.0142425	0.0236259	0.0409384	0.0262689
HLA-DQA2	-0.0247865	0.0583536	0.0452236	0.0262636
EIF4E	0.0220943	0.00807715	0.0485729	0.0262481
SLC25A12	-0.00217152	0.033139	0.047682	0.0262165
STIMATE	0.0217818	0.0362195	0.0206447	0.0262154
COCH	0.053327	0.00233756	0.0229708	0.0262118
KIAA2013	0.0276951	0.0145453	0.0363645	0.0262016
HIST1H1B	-0.0151572	0.0151745	0.0785859	0.0262011
RRP36	0.00979453	0.0408246	0.0279676	0.0261956
AARS	0.0251265	-0.0118166	0.0652422	0.026184
TENT4B	0.031527	0.0138565	0.033168	0.0261838
CYSLTR1	0.0418912	0.0261914	0.0104465	0.0261763
RNF139-AS1	0.014965	0.0325471	0.0310004	0.0261708
CDK17	0.033442	0.0335961	0.0114602	0.0261661
FKBP4	0.0181082	0.0338208	0.0265584	0.0261625
AEN	0.0117064	0.029391	0.0373478	0.0261484
GOSR2	0.0336859	0.0373065	0.00743066	0.026141
APTX	0.0575458	0.0177908	0.00307821	0.0261383
PBX2	0.0257702	0.0264916	0.0261213	0.0261277
PNPLA4	0.0503367	0.0146175	0.0133862	0.0261135
HIGD1A	0.025527	0.039053	0.0137368	0.0261056
NPEPL1	0.0469405	0.0101937	0.0211777	0.026104
TADA3	0.0198455	0.0158162	0.0426435	0.0261018
TMEM154	0.0493646	0.0183603	0.0105678	0.0260976
PFDN6	0.0281563	0.0339585	0.0161716	0.0260955
TALDO1	0.00832734	0.0562247	0.0136733	0.0260751
RPUSD3	0.0369551	0.0262604	0.0149839	0.0260664
AGPAT3	0.0398327	0.0260312	0.0123116	0.0260585
AC091729.3	0.0205954	-0.00940951	0.0669089	0.0260316
HRAS	0.0109046	0.0213195	0.0458524	0.0260255
AC009133.1	0.0355223	0.0244385	0.0180879	0.0260163
CCR10	0.0601368	-0.016593	0.0345014	0.0260151
C1QBP	0.00427895	0.045352	0.0284108	0.0260139
CNDP2	-0.00904039	0.0324438	0.0545831	0.0259955
TMEM175	0.035498	0.0189609	0.023526	0.025995
PARD6A	0.00482255	0.0318533	0.0412683	0.0259814
EEF2KMT	0.020279	0.0175319	0.0401331	0.0259813
ARMCX3	0.0424051	0.0249622	0.010575	0.0259808
ATP13A1	0.0279682	0.0276646	0.02228	0.025971
AC009126.1	-0.002625	0.0361542	0.044378	0.025969
MIIP	0.0412311	0.0339622	0.00266202	0.0259518
FASTKD1	0.0334616	0.0192867	0.0250214	0.0259232
FUT8	0.0181152	0.0422969	0.0173214	0.0259111
RBPJ	0.0157065	0.0178518	0.0441741	0.0259108
DEPP1	0.0431392	0.0275432	0.00704959	0.0259107
BOLA2	0.00154382	0.034796	0.0413921	0.0259106
TMUB1	0.0228305	0.0114856	0.0434052	0.0259071
RDH14	0.0115888	0.0251461	0.0409612	0.0258987
ABHD16A	0.0151501	0.0163713	0.0461602	0.0258938
PPP1R14B	-0.000252499	0.0411025	0.0368219	0.0258906
EIF2A	0.0218887	0.0296426	0.0260978	0.0258764
C16orf91	-0.00585856	0.0484565	0.0350289	0.0258756
OCEL1	0.0121396	0.0153228	0.0501522	0.0258715
LAMTOR5	-0.0157686	0.0486593	0.0446958	0.0258622
MIR210HG	0.0170633	0.0377665	0.0227042	0.0258447
NDUFB9	0.0267533	0.0364541	0.014301	0.0258361
SCARB2	0.037611	0.0306925	0.00914047	0.0258147
AHNAK	-0.0410391	0.0622166	0.0562535	0.0258103
RRAD	0.0510105	0.0207087	0.0057092	0.0258095
GALK2	0.0484809	0.0107036	0.0182116	0.0257987
ZDHHC2	0.0196531	0.0320861	0.0256221	0.0257871
TMEM259	0.00903448	0.0252885	0.0430254	0.0257828
SMARCA2	0.0284028	0.0201999	0.0287167	0.0257732
HCCS	0.0205307	0.0206065	0.0361747	0.0257706
AC025423.1	0.0318343	0.0121399	0.0332281	0.0257341
RCAN1	0.0825053	0.0111283	-0.0164384	0.0257317
IL6R	0.0239574	0.0267047	0.0264816	0.0257146
UAP1	0.0456037	0.0203815	0.011151	0.0257121
GABRR2	0.0641097	0.00757304	0.00543341	0.0257054
HIST1H3B	-0.00242767	0.0302735	0.049222	0.0256893
MOB4	0.000505977	0.0356533	0.0408627	0.025674
RIC1	0.0381254	0.0181717	0.020723	0.0256734
IP6K2	-0.00530083	0.0521156	0.0300722	0.025629
HACD3	0.0396838	0.0378283	-0.000634687	0.0256258
NOL3	0.0513828	0.0128464	0.0126353	0.0256215
GOPC	0.035538	0.0234676	0.0178564	0.0256207
AC009403.1	0.0579043	0.0382135	-0.0192644	0.0256178
P4HA1	0.0351634	0.03075	0.0109375	0.025617
GGA3	-0.00611673	0.0238036	0.0591362	0.0256077
FAM177A1	0.0267331	0.0324431	0.0176177	0.025598
SDR42E2	0.0213434	-0.0120309	0.0674782	0.0255969
THRAP3	-0.00424093	0.0611802	0.0198185	0.0255859
PPP1R35	0.031416	0.0195136	0.0258106	0.0255801
OGFOD2	0.0240368	0.0457161	0.00698389	0.0255789
HNRNPAB	0.00567902	0.0373747	0.0336511	0.0255683
H2AFY	-0.00457223	0.0367535	0.044506	0.0255624
PRPF40A	-0.00546066	0.0348278	0.0473123	0.0255598
KPNA2	0.0108659	0.0281407	0.0376703	0.025559
MINDY1	0.028692	0.00236265	0.0455262	0.0255269
BRAT1	0.0338069	0.0317344	0.0110154	0.0255189
SPON2	0.0211761	0.0300922	0.0252068	0.0254917
POMGNT1	0.0208654	0.0191551	0.0364444	0.0254883
NAPG	0.0341007	0.028827	0.0135366	0.0254881
TNS3	0.0319387	0.0359942	0.00850854	0.0254805
NAPA	0.0238461	0.0286224	0.0239671	0.0254785
UQCRC1	0.0141444	0.0421222	0.020153	0.0254732
DPCD	0.00956257	0.00240302	0.0644483	0.0254713
CCDC130	0.028348	0.0351163	0.0129245	0.0254629
USP48	0.0440678	0.0302511	0.00205828	0.0254591
CGAS	0.00499031	0.0339379	0.0374455	0.0254579
CCDC102A	0.0391547	0.0259465	0.0112719	0.0254577
DENND1B	-0.000812925	0.0207187	0.0564419	0.0254493
PCGF5	0.0414458	0.0327956	0.0020754	0.0254389
IGHV3-11	0.0418243	0.0215305	0.0129588	0.0254379
SNX17	0.00995425	0.0470813	0.0192471	0.0254275
NCOA2	0.0397046	0.0232943	0.0132537	0.0254175
PLIN2	0.0806504	0.0100453	-0.0144543	0.0254138
RIOX2	0.0359138	0.0226319	0.017663	0.0254029
CENPM	0.072433	0.0158751	-0.0121134	0.0253982
DRG1	0.0366607	0.0188443	0.0206886	0.0253979
N4BP3	0.0238683	0.0353588	0.0168797	0.0253689
SHFL	-0.0239791	0.0410908	0.0589665	0.0253594
EEF1A1	-0.00285203	0.0649151	0.0140141	0.0253591
EBLN2	0.0378884	0.0184394	0.0197451	0.0253576
TOPORS	0.0203671	0.034886	0.0208154	0.0253562
RCN3	0.0437642	-0.0034798	0.0357295	0.025338
LIN7B	0.0299625	0.00589747	0.0401379	0.0253326
HMGN5	0.0261504	0.00743158	0.0424065	0.0253295
CTSZ	-0.0353497	0.0529837	0.0583387	0.0253243
2023-03-06	0.0215929	0.0371785	0.0171673	0.0253129
ALG10B	0.00577275	0.0153603	0.0547809	0.0253046
MTIF3	0.0185563	0.0217081	0.0356463	0.0253035
SMIM1	0.0178079	0.0341735	0.0239142	0.0252985
PSMB10	0.021409	0.0787535	-0.0243364	0.0252754
CHTOP	0.0127409	0.028221	0.034856	0.0252726
CDC34	0.0284749	0.0164504	0.0308872	0.0252708
AL163051.1	0.0565324	0.0203181	-0.0010735	0.025259
TXLNB	0.0238848	0.0136712	0.0382191	0.0252584
CPTP	0.053677	0.00931565	0.012731	0.0252412
AC058791.1	0.0380342	0.011124	0.0265248	0.0252277
TRIP6	0.040153	0.0279865	0.00748683	0.0252088
RABGAP1L	0.0272506	0.0190269	0.0293244	0.0252007
LEPROT	0.0573084	0.0036399	0.0146394	0.0251959
RPL17	0.0147453	0.0702698	-0.00949301	0.025174
PARL	0.00917016	0.0433193	0.0229794	0.0251563
LRRC8B	0.0320264	0.0194694	0.0239606	0.0251521
NFKBIB	0.01955	0.0151365	0.0407649	0.0251504
LENG8	0.0390819	0.0130183	0.0233325	0.0251442
CCDC32	0.0452558	0.025055	0.00504606	0.025119
VAMP1	0.0367485	0.0120952	0.026494	0.0251126
ZNF749	0.0221053	0.047673	0.00554324	0.0251072
ZNF33A	0.02193	0.0182145	0.0351655	0.0251034
CCDC167	0.022903	0.0380956	0.0142969	0.0250985
OSTF1	0.015285	0.0643433	-0.0043396	0.0250962
TMEM134	0.0178041	0.0365872	0.020883	0.0250915
GOT1	0.0219054	0.0473826	0.00598071	0.0250896
UBE2J2	0.0214792	0.0329432	0.0208461	0.0250895
SPIN2B	0.0231578	0.0318129	0.0202969	0.0250892
NMB	0.0583892	0.000529524	0.0163273	0.025082
ILKAP	-0.00174536	0.00884642	0.0681194	0.0250735
ACOXL	0.0642399	0.014915	-0.00394282	0.0250707
SFXN4	0.0388329	0.0143532	0.0220218	0.0250693
EMC9	0.0206123	0.0062678	0.0483199	0.0250667
AC012146.1	0.0393982	0.0218151	0.0139832	0.0250655
FBXO22	-0.00554698	0.0221038	0.0585963	0.025051
HDHD3	0.0306191	0.0253885	0.0191236	0.0250437
TMEM30A	0.0229857	0.0192476	0.0328961	0.0250431
SUPT4H1	0.00113084	0.0370371	0.0369343	0.0250341
CCL25	0.0468437	0.0394788	-0.0112251	0.0250324
RPS28	0.0179759	0.068188	-0.011087	0.0250256
ECI2	0.00547556	0.0326716	0.0369252	0.0250241
SORBS2	0.0373102	0.00327949	0.0344385	0.0250094
LARP1B	0.0776324	-0.00657377	0.00389702	0.0249852
BLZF1	0.00637371	0.0352385	0.0333326	0.0249816
VRK3	0.0425814	0.020285	0.0120765	0.024981
CNOT3	0.0096445	0.00258117	0.0626836	0.0249697
SNHG10	0.0331287	0.0218201	0.0199236	0.0249575
IGKV1-9	0.0151269	0.0279596	0.0317767	0.0249544
NIT1	0.00145225	0.026472	0.0469238	0.0249493
TTC32	0.0271739	0.0348198	0.0128121	0.0249353
PHF20	-0.00540849	0.0248678	0.055342	0.0249338
SLC66A3	0.0302375	0.0239924	0.0205328	0.0249209
TRAPPC4	-0.00851559	0.0443773	0.0388513	0.0249043
LINC01023	0.0394743	0.0189479	0.0162551	0.0248924
SLC25A22	0.0163838	0.00649626	0.0517945	0.0248915
ABHD3	0.0187919	0.0275772	0.0282972	0.0248888
BUB3	0.0405189	0.0110733	0.0230101	0.0248674
[truncated: 8,991 more rows]

## Sheet: 7c,f
	scores	names	logfoldchanges	pvals	pvals_adj
0	49.5858	IgG_ADT	2.39218	0	0
1	17.1618	IGHG3	0.916569	5.12969e-66	9.41092e-62
2	14.7075	SSR4	0.346047	5.77148e-49	7.05891e-45
3	12.2776	HLA-C	0.278693	1.19449e-34	1.09571e-30
4	10.3238	FKBP11	0.406964	5.50087e-25	4.03676e-21
5	9.24894	CNPY2	0.401604	2.26728e-20	1.38652e-16
6	9.0965	TMBIM6	0.272197	9.32914e-20	4.89007e-16
7	8.99238	PSME2	0.317256	2.41938e-19	1.10965e-15
8	8.88434	XBP1	0.355992	6.43e-19	2.62144e-15
9	8.78171	MZB1	0.308484	1.6101e-18	5.90776e-15
10	8.73174	GADD45A	0.533406	2.50779e-18	8.36507e-15
11	8.54889	COX7A2	0.28397	1.2428e-17	3.80006e-14
12	8.3156	RPS27L	0.336401	9.12918e-17	2.57668e-13
13	7.93746	CD38	0.379324	2.0636e-15	5.4084e-12
14	7.8491	IGKC	0.465359	4.19043e-15	1.02503e-11
15	7.80234	SPCS2	0.232989	6.07674e-15	1.39355e-11
16	7.79195	PRDX4	0.38233	6.59831e-15	1.42415e-11
17	7.76599	ITM2C	0.326373	8.10116e-15	1.65138e-11
18	7.68754	SSR3	0.251057	1.49995e-14	2.89665e-11
19	7.56869	EMP3	0.353154	3.77016e-14	6.91674e-11
20	7.45499	NDUFV2	0.301615	8.98761e-14	1.57035e-10
21	7.39573	IFI30	0.333458	1.40638e-13	2.34559e-10
22	7.32563	NDUFA4	0.234942	2.37783e-13	3.79336e-10
23	7.30503	TMEM59	0.259332	2.77213e-13	4.23813e-10
24	7.2922	ATP5MC3	0.266642	3.0493e-13	4.47539e-10
25	7.2669	GLRX	0.268792	3.67832e-13	5.09762e-10
26	7.26425	HIST1H1C	0.338209	3.75111e-13	5.09762e-10
27	7.17221	CD59	0.40113	7.37958e-13	9.67042e-10
28	7.08519	DAD1	0.262075	1.38857e-12	1.75688e-09
29	7.06186	MIF	0.250738	1.64286e-12	2.00932e-09
30	7.01686	NUCB2	0.41959	2.26913e-12	2.68577e-09
31	6.98286	KRT10	0.275294	2.89238e-12	3.31648e-09
32	6.95069	SUB1	0.224184	3.63513e-12	4.04182e-09
33	6.94545	IGFLR1	0.347193	3.7725e-12	4.07119e-09
34	6.93018	KRTCAP2	0.24431	4.2031e-12	4.33106e-09
35	6.92863	PRDX1	0.234051	4.24938e-12	4.33106e-09
36	6.86083	SNU13	0.285191	6.84592e-12	6.78893e-09
37	6.79086	COX5A	0.242044	1.11465e-11	1.07628e-08
38	6.78548	IFI35	0.320562	1.15699e-11	1.08852e-08
39	6.74035	ICAM3	0.283902	1.58003e-11	1.42937e-08
40	6.73878	SPCS3	0.259676	1.5972e-11	1.42937e-08
41	6.66975	KDELR1	0.344331	2.56235e-11	2.23852e-08
42	6.65487	NDUFB11	0.252473	2.83558e-11	2.4196e-08
43	6.57943	TMEM208	0.286011	4.72255e-11	3.93818e-08
44	6.57083	FTH1	0.223121	5.00338e-11	4.07457e-08
45	6.56488	IGHG1	0.132279	5.20753e-11	4.07457e-08
46	6.56454	TECR	0.373023	5.21925e-11	4.07457e-08
47	6.52011	KDELR2	0.271605	7.02584e-11	5.37067e-08
48	6.50754	PHPT1	0.299453	7.63902e-11	5.72022e-08
49	6.47353	AKR1A1	0.319797	9.57393e-11	7.02574e-08
50	6.45727	CYBA	0.223742	1.06607e-10	7.66984e-08
51	6.38541	COX6A1	0.235494	1.70943e-10	1.2062e-07
52	6.38043	ATP5IF1	0.243811	1.76588e-10	1.22252e-07
53	6.34423	NDUFB4	0.236591	2.23536e-10	1.51889e-07
54	6.32982	NDUFB2	0.242876	2.45451e-10	1.6115e-07
55	6.3295	NDUFA11	0.253555	2.45951e-10	1.6115e-07
56	6.32039	COX5B	0.234502	2.60911e-10	1.67954e-07
57	6.30347	DRAP1	0.256671	2.91057e-10	1.84129e-07
58	6.26975	ATP5PF	0.230751	3.6163e-10	2.24897e-07
59	6.24618	REEP5	0.22879	4.206e-10	2.57211e-07
60	6.22202	NDUFA6	0.323939	4.90784e-10	2.95211e-07
61	6.21276	RPN2	0.28937	5.20624e-10	3.08109e-07
62	6.20304	TIMM8B	0.331407	5.53814e-10	3.1808e-07
63	6.20276	DYNLL1	0.228798	5.5481e-10	3.1808e-07
64	6.19884	SPCS1	0.194437	5.68825e-10	3.21097e-07
65	6.15664	ATP5MF	0.254934	7.4306e-10	4.13097e-07
66	6.14603	IGLC1	0.241061	7.94452e-10	4.35075e-07
67	6.1411	GNG5	0.212262	8.19513e-10	4.42199e-07
68	6.11674	NEAT1	0.308264	9.55084e-10	5.05081e-07
69	6.11489	SEC61B	0.203764	9.66247e-10	5.05081e-07
70	6.11307	ATP5F1E	0.211614	9.77346e-10	5.05081e-07
71	6.07924	ISG20	0.164634	1.20751e-09	6.15363e-07
72	6.06996	UBB	0.204714	1.27944e-09	6.43087e-07
73	6.05796	TUBA4A	0.374398	1.37859e-09	6.83555e-07
74	6.0553	OST4	0.211739	1.40155e-09	6.85677e-07
75	6.02706	DERL3	0.286953	1.66972e-09	8.06124e-07
76	6.00202	B2M	0.149792	1.94882e-09	9.28652e-07
77	5.99185	ZBTB8OS	0.314783	2.07466e-09	9.7594e-07
78	5.97324	COX7B	0.228756	2.3259e-09	1.08028e-06
79	5.96248	SAP18	0.241659	2.48443e-09	1.13949e-06
80	5.93624	ISG15	0.369236	2.91629e-09	1.32104e-06
81	5.89533	PRELID1	0.245911	3.7393e-09	1.6732e-06
82	5.87536	NCF4	0.361511	4.21932e-09	1.86525e-06
83	5.86406	AURKAIP1	0.246715	4.51679e-09	1.97298e-06
84	5.84062	UBC	0.223196	5.20061e-09	2.20204e-06
85	5.84062	LY6E	0.28986	5.20061e-09	2.20204e-06
86	5.83996	SERF2	0.198162	5.22124e-09	2.20204e-06
87	5.83346	IER3IP1	0.29855	5.42889e-09	2.2636e-06
88	5.81534	NDUFS7	0.337361	6.05104e-09	2.49466e-06
89	5.76287	COPE	0.240014	8.26942e-09	3.37135e-06
90	5.76062	H1FX	0.374655	8.38045e-09	3.37907e-06
91	5.7298	EAF2	0.236135	1.00548e-08	4.0101e-06
92	5.72741	MYL6	0.19515	1.01978e-08	4.02343e-06
93	5.7158	ATP5MPL	0.246651	1.09192e-08	4.2622e-06
94	5.69449	ELOB	0.234422	1.2374e-08	4.73693e-06
95	5.69225	COX6B1	0.216419	1.25375e-08	4.73693e-06
96	5.68854	SEC11C	0.219694	1.28133e-08	4.73693e-06
97	5.68833	TMEM258	0.20516	1.28291e-08	4.73693e-06
98	5.68792	NDUFS6	0.243138	1.28598e-08	4.73693e-06
99	5.68586	TXNDC17	0.31146	1.30159e-08	4.73693e-06
100	5.68555	PRDX5	0.223948	1.30391e-08	4.73693e-06
101	5.66631	C4orf3	0.229619	1.45905e-08	5.24857e-06
102	5.61127	PSMD8	0.235769	2.0085e-08	7.15495e-06
103	5.59087	ZNF706	0.204327	2.25929e-08	7.97094e-06
104	5.57221	SEC61G	0.220335	2.51529e-08	8.78963e-06
105	5.55331	DERL1	0.277582	2.80305e-08	9.70278e-06
106	5.52339	IGHGP	0.387081	3.32513e-08	1.14024e-05
107	5.51524	RABAC1	0.224965	3.48306e-08	1.18334e-05
108	5.49471	SRA1	0.343367	3.91352e-08	1.31738e-05
109	5.47859	PSMB3	0.232492	4.28731e-08	1.43009e-05
110	5.4587	COX6C	0.227081	4.79637e-08	1.58548e-05
111	5.45327	TMED4	0.270913	4.94532e-08	1.62012e-05
112	5.44167	ZNF593	0.300772	5.27845e-08	1.71395e-05
113	5.42193	PSME1	0.20633	5.8958e-08	1.89762e-05
114	5.28898	NDUFC2	0.225358	1.22999e-07	3.92441e-05
115	5.2666	IFI6	0.294303	1.38973e-07	4.39586e-05
116	5.25687	HLA-F	0.219488	1.46532e-07	4.59534e-05
117	5.22006	POLR2L	0.221098	1.78868e-07	5.56187e-05
118	5.21536	MALAT1	0.236995	1.83463e-07	5.65684e-05
119	5.18878	MRPS24	0.229303	2.11679e-07	6.47244e-05
120	5.18168	IFITM1	0.37173	2.19896e-07	6.66813e-05
121	5.16355	NDUFA13	0.18264	2.42312e-07	7.28763e-05
122	5.15447	JCHAIN	0.293006	2.54346e-07	7.58738e-05
123	5.14677	IGLC2	0.27231	2.65014e-07	7.84184e-05
124	5.14364	TNFRSF17	0.249407	2.6947e-07	7.90991e-05
125	5.12235	CD63	0.214604	3.01744e-07	8.78697e-05
126	5.11921	GUK1	0.240021	3.06812e-07	8.8642e-05
127	5.11643	NDUFA1	0.199279	3.11374e-07	8.92572e-05
128	5.08246	PSMB10	0.258337	3.7258e-07	0.000105974
129	5.08028	CIRBP	0.223169	3.76876e-07	0.000106372
130	5.0649	CD79A	0.167566	4.08608e-07	0.000113724
131	5.06466	PSMB2	0.250502	4.09125e-07	0.000113724
132	5.05956	IRF7	0.275101	4.20216e-07	0.000115929
133	5.05518	PSMB6	0.227458	4.2999e-07	0.00011774
134	5.04579	NDUFB3	0.222872	4.51657e-07	0.000122757
135	5.03939	NDUFB10	0.238172	4.67015e-07	0.000125998
136	5.03302	TMEM147	0.301252	4.82823e-07	0.000129312
137	5.0058	PPA1	0.205376	5.56311e-07	0.000147914
138	4.99937	UBL5	0.192308	5.75179e-07	0.000151831
139	4.99714	NDUFA3	0.219146	5.81867e-07	0.000152499
140	4.97522	NDUFC1	0.282685	6.51738e-07	0.0001696
141	4.96276	ICAM2	0.328875	6.94979e-07	0.000179579
142	4.95663	NDUFV3	0.417632	7.17275e-07	0.000184044
143	4.93776	MRPS18C	0.271662	7.90239e-07	0.000201357
144	4.92697	BSG	0.289447	8.35147e-07	0.000211333
145	4.92236	RPL36AL	0.178316	8.55052e-07	0.000214887
146	4.92048	MRPL36	0.336637	8.63326e-07	0.000215491
147	4.89517	RPS24	0.164506	9.82227e-07	0.000243513
148	4.88691	CIR1	0.313102	1.02433e-06	0.000252246
149	4.88417	GADD45GIP1	0.233402	1.03863e-06	0.000254063
150	4.86865	PSMB1	0.195657	1.12364e-06	0.000273036
151	4.86611	RNF181	0.254618	1.13819e-06	0.000274753
152	4.84712	PET100	0.234913	1.25269e-06	0.000300417
153	4.8288	SLC38A2	0.274324	1.37361e-06	0.000327277
154	4.81662	APOBEC3G	0.291074	1.4601e-06	0.000345638
155	4.79693	PSMA2	0.164647	1.61116e-06	0.000378018
156	4.79614	NDUFS5	0.197532	1.61749e-06	0.000378018
157	4.78427	CHCHD2	0.190651	1.71607e-06	0.00039852
158	4.77351	NDUFB1	0.220203	1.81041e-06	0.000417784
159	4.77135	UQCR11	0.192072	1.82991e-06	0.000419644
160	4.76823	LMAN1	0.211555	1.85847e-06	0.000423546
161	4.74001	NDUFAB1	0.226633	2.13706e-06	0.000482829
162	4.73927	MRPL57	0.22717	2.14491e-06	0.000482829
163	4.72469	NDUFB8	0.220902	2.30471e-06	0.000515637
164	4.71383	PSMB8	0.215075	2.43103e-06	0.000540476
165	4.71265	NDUFB7	0.216284	2.44519e-06	0.000540476
166	4.71095	NANS	0.270056	2.46563e-06	0.000541731
167	4.70301	SELENOK	0.17144	2.56359e-06	0.000559901
168	4.69488	PSMA3	0.234938	2.66761e-06	0.000579171
169	4.69255	MRPL22	0.356163	2.69824e-06	0.000582375
170	4.68871	CLPTM1L	0.26502	2.74939e-06	0.000589945
171	4.68261	PLPP5	0.257441	2.83241e-06	0.000603471
172	4.68168	EIF2AK2	0.28093	2.84532e-06	0.000603471
173	4.67664	ATRAID	0.249094	2.9162e-06	0.00061495
174	4.67285	ENY2	0.218576	2.97055e-06	0.000622831
175	4.6631	PSMB9	0.17738	3.11482e-06	0.000648137
176	4.66233	IFI27	0.470365	3.12657e-06	0.000648137
177	4.66048	ALG5	0.250901	3.15469e-06	0.000650292
178	4.65355	GNAS	0.189842	3.26265e-06	0.000668789
179	4.64456	SAR1B	0.2351	3.40803e-06	0.000694707
180	4.63401	TPST2	0.297417	3.58654e-06	0.000727058
181	4.62843	MRPL51	0.213524	3.68453e-06	0.000742817
182	4.62123	ATP5PO	0.211153	3.8148e-06	0.000764878
183	4.59388	POLR2K	0.259487	4.35077e-06	0.000866469
184	4.59302	NME1	0.254009	4.36871e-06	0.000866469
185	4.56962	MYDGF	0.208281	4.8862e-06	0.000963895
186	4.55559	BSCL2	0.371167	5.22394e-06	0.00102501
187	4.53447	ATP5MC1	0.199194	5.77477e-06	0.00112706
188	4.49101	RPS26	0.178343	7.08872e-06	0.00137619
189	4.47904	MRPL20	0.217629	7.4979e-06	0.0014442
190	4.47848	COPZ1	0.229116	7.51778e-06	0.0014442
191	4.4725	IGHA1	0.189966	7.73109e-06	0.00147744
192	4.46833	TMA7	0.165768	7.88318e-06	0.0014987
193	4.46565	SSBP1	0.215653	7.98252e-06	0.00150747
194	4.46488	NDUFS8	0.222302	8.01146e-06	0.00150747
195	4.45374	RBIS	0.22923	8.43877e-06	0.00157961
196	4.45196	TXN	0.188127	8.50903e-06	0.00157961
197	4.45158	XAF1	0.298996	8.52398e-06	0.00157961
198	4.44894	CUTA	0.159916	8.62934e-06	0.00159109
199	4.42581	ATOX1	0.210774	9.60816e-06	0.00176271
200	4.41303	PSMD7	0.231632	1.01935e-05	0.0018608
201	4.39998	FIS1	0.219125	1.08259e-05	0.00196646
202	4.39052	DCTN3	0.308433	1.1308e-05	0.00204391
203	4.3743	RPL22L1	0.200553	1.21821e-05	0.0021911
204	4.37183	MRPS21	0.252081	1.23208e-05	0.00220524
205	4.36415	BST2	0.170091	1.27619e-05	0.0022731
206	4.35744	ATP5F1B	0.236373	1.31593e-05	0.00233257
207	4.35558	JTB	0.184185	1.32718e-05	0.00234119
208	4.35263	ATP5MD	0.189911	1.34512e-05	0.00235721
209	4.35198	IFIT1	0.312985	1.34911e-05	0.00235721
210	4.34282	ZBP1	0.254651	1.40662e-05	0.00244606
211	4.33765	GAPDH	0.190137	1.44012e-05	0.0024925
212	4.32812	ARSA	0.34686	1.5039e-05	0.00259066
213	4.32687	HLA-B	0.15424	1.51243e-05	0.00259318
214	4.32451	IGHV1-69D	0.597088	1.52875e-05	0.00260897
215	4.31461	ARF4	0.212491	1.59883e-05	0.00271595
216	4.29105	CDKN1A	0.577044	1.77832e-05	0.00300303
217	4.29031	PPP2R5C	0.209542	1.7842e-05	0.00300303
218	4.2847	RPS19	0.154143	1.82983e-05	0.00306576
219	4.2818	SELENOH	0.187907	1.85385e-05	0.00309188
220	4.27916	CISD2	0.235713	1.87604e-05	0.00311474
221	4.27478	DNAJC1	0.201935	1.91327e-05	0.00316224
222	4.25491	PSMB5	0.307152	2.09133e-05	0.00344104
223	4.25348	PPIB	0.181681	2.10478e-05	0.0034477
224	4.24616	NEDD8	0.202737	2.17467e-05	0.0035462
225	4.24517	ERGIC2	0.261344	2.18424e-05	0.0035462
226	4.23941	MRPL54	0.253283	2.24112e-05	0.00362252
227	4.23013	COX17	0.21426	2.33555e-05	0.0037586
228	4.22695	RPL27	0.161049	2.36882e-05	0.00379549
229	4.22362	SON	0.173898	2.4041e-05	0.00383527
230	4.22003	PSMA6	0.210237	2.44271e-05	0.00387693
231	4.21923	MZT2B	0.197361	2.45135e-05	0.00387693
232	4.20893	SELENOS	0.191811	2.56581e-05	0.00404054
233	4.20064	FDPS	0.268989	2.6616e-05	0.00417349
234	4.19489	UBE2L3	0.210441	2.73e-05	0.00426251
235	4.18797	PSMA7	0.184918	2.81456e-05	0.00437592
236	4.18115	CALM2	0.18608	2.9004e-05	0.00449036
237	4.17536	NAA38	0.235095	2.97516e-05	0.00458675
238	4.17317	YIF1A	0.284644	3.00389e-05	0.00461166
239	4.16981	CHMP2A	0.239741	3.04852e-05	0.00465348
240	4.16895	NOSIP	0.358388	3.06003e-05	0.00465348
241	4.16827	UFD1	0.292186	3.06917e-05	0.00465348
242	4.16604	FAM3C	0.217501	3.09933e-05	0.00467986
243	4.15221	LMAN2	0.180424	3.29275e-05	0.00495154
244	4.14275	NDUFA2	0.211022	3.43166e-05	0.00513937
245	4.11461	HSPB11	0.265213	3.87834e-05	0.00578472
246	4.11323	PSMD6	0.340956	3.90164e-05	0.00579591
247	4.11075	ORMDL2	0.301312	3.9438e-05	0.00583492
248	4.10754	ADRM1	0.287604	3.99888e-05	0.00589265
249	4.09284	MRPS31	0.217076	4.2613e-05	0.00625422
250	4.09117	CSNK2B	0.252719	4.292e-05	0.00627419
251	4.07999	SRRM2	0.166527	4.50375e-05	0.0065576
252	4.07446	HMGN3	0.17014	4.61206e-05	0.00668876
253	4.06546	UQCRH	0.177418	4.79377e-05	0.00691854
254	4.06476	LSM1	0.260517	4.80821e-05	0.00691854
255	4.06309	SRP14	0.163568	4.84264e-05	0.00694086
256	4.05448	CCND2	0.362442	5.02462e-05	0.00717367
257	4.04181	TRAM1	0.160603	5.30397e-05	0.00754125
258	4.04096	PSMA4	0.202269	5.32319e-05	0.00754125
259	4.03893	UBE2L6	0.204573	5.36948e-05	0.00757758
260	4.03534	COMMD3	0.228549	5.45227e-05	0.00766493
261	4.03369	MRPL18	0.267282	5.49081e-05	0.00768965
262	4.02651	RAN	0.175703	5.66115e-05	0.00789806
263	4.02293	EMC7	0.208194	5.74794e-05	0.00798876
264	4.01445	BLOC1S1	0.237459	5.95853e-05	0.0082502
265	3.99524	TNFSF10	0.266318	6.46294e-05	0.00888433
266	3.99516	RER1	0.204734	6.46494e-05	0.00888433
267	3.99344	UQCRQ	0.17596	6.51224e-05	0.00891594
268	3.99246	LIME1	0.249592	6.53904e-05	0.00891935
269	3.99037	CSTB	0.178879	6.59704e-05	0.00896513
270	3.98471	BLVRB	0.283134	6.75637e-05	0.00914553
271	3.98389	TENT5C	0.192615	6.77964e-05	0.00914553
272	3.98076	DHRS7	0.241607	6.86954e-05	0.00923287
273	3.9722	OSTC	0.186801	7.1213e-05	0.00953631
274	3.97102	MRPL17	0.327603	7.15644e-05	0.00954852
275	3.96527	HNRNPDL	0.206862	7.33141e-05	0.00974653
276	3.95487	TOP1	0.151115	7.6576e-05	0.0101434
277	3.94883	GABARAP	0.148875	7.8534e-05	0.0103502
278	3.94823	RSAD2	0.348487	7.87299e-05	0.0103502
279	3.94676	MCTS1	0.219577	7.92167e-05	0.0103502
280	3.94661	LSM10	0.209329	7.92652e-05	0.0103502
281	3.94555	EIF4A1	0.191972	7.96158e-05	0.0103591
282	3.94345	MRPL40	0.208107	8.03179e-05	0.0104135
283	3.93985	RWDD1	0.208367	8.15331e-05	0.0105338
284	3.92973	PSMB4	0.227201	8.5043e-05	0.0109488
285	3.92784	TOMM6	0.172437	8.57118e-05	0.0109963
286	3.91103	NDUFA7	0.199822	9.19039e-05	0.0117496
287	3.90812	ARPC3	0.168308	9.30178e-05	0.0118507
288	3.90172	UQCRB	0.165503	9.55108e-05	0.0121262
289	3.88295	PDCD5	0.216699	0.000103196	0.0130568
290	3.86998	CTBS	0.26637	0.000108844	0.013724
291	3.85989	ANKRD12	0.164321	0.000113438	0.0142544
292	3.85709	POU2AF1	0.193617	0.000114743	0.0143691
293	3.84844	DANCR	0.204523	0.000118874	0.0148358
294	3.8448	ISCU	0.186113	0.000120649	0.0149575
295	3.84477	TP53INP1	0.19931	0.000120664	0.0149575
296	3.84159	RBX1	0.182426	0.00012224	0.0150536
297	3.84155	POMP	0.166665	0.00012226	0.0150536
298	3.83196	ZBTB38	0.208782	0.000127127	0.0156004
299	3.813	PIGP	0.33195	0.00013729	0.0167914
300	3.80956	ELOC	0.201831	0.000139216	0.0169705
301	3.80097	HIST1H2BJ	0.471917	0.000144129	0.0174028
302	3.8005	C18orf32	0.206505	0.000144404	0.0174028
303	3.80007	MGAT1	0.317773	0.000144654	0.0174028
304	3.80006	ATP5MG	0.145941	0.00014466	0.0174028
305	3.78975	SRRM1	0.194427	0.000150799	0.0180821
306	3.78566	HIST1H2BD	0.339487	0.000153303	0.0183037
307	3.7851	EEF1B2	0.144445	0.000153645	0.0183037
308	3.77467	ZNHIT1	0.206366	0.000160223	0.0190255
309	3.77346	CPNE5	0.238703	0.000160998	0.019056
310	3.76207	UBE2D3	0.16604	0.000168512	0.0198224
311	3.76201	IFI27L2	0.195959	0.000168554	0.0198224
312	3.75362	UFM1	0.176314	0.000174297	0.0204294
313	3.75286	NDUFB5	0.20854	0.000174829	0.0204294
314	3.74059	SIL1	0.250843	0.000183589	0.0213849
315	3.72736	ADI1	0.289185	0.000193498	0.0224678
316	3.72558	YBX1	0.162238	0.000194868	0.0225555
317	3.71632	RNASEK	0.154718	0.000202142	0.0233239
318	3.70862	PSENEN	0.240307	0.000208393	0.0239697
319	3.70445	MAP1LC3B	0.204666	0.000211848	0.024291
320	3.70293	SNRPB2	0.190862	0.00021312	0.0243607
321	3.70051	NDUFAF8	0.226591	0.00021517	0.0245187
322	3.6966	DNAJB11	0.218971	0.000218505	0.0248063
323	3.69597	COX7C	0.131971	0.000219046	0.0248063
324	3.69323	NME2	0.153949	0.000221423	0.0249983
325	3.6916	RASSF6	0.243891	0.00022285	0.0250823
326	3.69029	NDUFS3	0.291696	0.000224	0.0251345
327	3.68871	ITM2B	0.157563	0.000225396	0.0252141
328	3.6825	ATP6V0B	0.175775	0.000230958	0.0257578
329	3.67282	MRPL52	0.176528	0.000239892	0.026673
330	3.66602	SURF1	0.232929	0.000246352	0.0273086
331	3.6618	ACP1	0.22176	0.000250446	0.0276788
332	3.65837	GSTK1	0.18138	0.000253824	0.0279679
333	3.64674	EIF5	0.170248	0.000265589	0.0291766
334	3.64594	PARK7	0.169305	0.000266412	0.0291797
335	3.64483	IGHM	0.286964	0.000267564	0.0292186
336	3.64274	ERH	0.160869	0.000269751	0.02937
337	3.64182	CYCS	0.175573	0.000270718	0.0293881
338	3.63735	MDH2	0.217354	0.000275458	0.0298145
339	3.63401	H3F3A	0.12932	0.00027905	0.0301144
340	3.62817	IGHV1-69	1.02702	0.000285439	0.0307136
341	3.62049	PRDX2	0.183752	0.00029404	0.0315465
342	3.61914	HLA-E	0.140942	0.000295579	0.0316192
343	3.60339	SF3B6	0.182832	0.000314095	0.0334051
344	3.58672	ATP6V0C	0.172716	0.000334859	0.0355106
345	3.58572	TRAPPC5	0.18973	0.000336152	0.0355449
346	3.57012	NDUFAF3	0.198774	0.000356817	0.0376217
347	3.5619	SCAND1	0.187274	0.000368177	0.0387082
348	3.55889	U2SURP	0.197803	0.000372429	0.0390433
349	3.55692	CCDC107	0.286486	0.000375229	0.0392248
350	3.55246	TMEM179B	0.225927	0.000381647	0.0397824
351	3.55135	NOP10	0.156862	0.00038326	0.0397991
352	3.55086	RPS19BP1	0.194638	0.000383977	0.0397991
353	3.54776	MSI2	0.232376	0.000388523	0.0400855
354	3.54749	MRPL21	0.271452	0.000388925	0.0400855
355	3.54532	ANTKMT	0.217874	0.000392136	0.0403033
356	3.54249	PNRC1	0.173846	0.000396363	0.0406239
357	3.53614	OAS1	0.234216	0.00040602	0.0414978
358	3.52632	RPS5	0.153271	0.000421378	0.042883
359	3.52598	MRPS34	0.187069	0.000421911	0.042883
360	3.50469	FNDC3B	0.293149	0.000457136	0.0463349
361	3.50392	UQCC2	0.199893	0.000458468	0.0463419
362	3.49647	IGLC3	0.215748	0.00047145	0.0475232
363	3.48633	CD164	0.172261	0.000489697	0.0492272
364	3.48406	SLIRP	0.179594	0.000493872	0.0495113
365	3.48225	RPL35	0.140676	0.000497224	0.0497116
366	3.47335	UBE2G1	0.261596	0.000514007	0.0512498
367	3.46726	ATP5PD	0.17622	0.0005258	0.0521638
368	3.46667	PGRMC2	0.277224	0.000526948	0.0521638
369	3.46608	MGST3	0.22367	0.000528099	0.0521638
370	3.4657	COX4I1	0.141241	0.00052886	0.0521638
371	3.46336	CHCHD10	0.165213	0.00053347	0.0524774
372	3.46117	SMIM26	0.178768	0.000537825	0.0527644
373	3.46033	SELENOM	0.208414	0.000539522	0.0527897
374	3.45801	SEC62	0.133484	0.000544176	0.0531035
375	3.45574	PPP4C	0.281108	0.000548783	0.053411
376	3.454	HERPUD1	0.152084	0.000552331	0.0534913
377	3.44964	CHID1	0.285531	0.000561339	0.0542017
378	3.4448	MRPL41	0.177136	0.000571479	0.055036
379	3.44379	POP5	0.306167	0.00057363	0.0550985
380	3.44048	TSPAN13	0.417128	0.000580688	0.0556308
381	3.43346	ODF3B	0.38753	0.000595922	0.0569416
382	3.43205	MRPS18A	0.311271	0.000599036	0.0570905
383	3.42781	IFNAR2	0.195013	0.000608469	0.0578368
384	3.42712	PSMC1	0.236756	0.00061002	0.0578368
385	3.42294	POLR2J	0.206128	0.000619471	0.0584782
386	3.42272	PIN4	0.263481	0.000619972	0.0584782
387	3.41741	AP001816.1	0.540227	0.000632211	0.0594797
388	3.41034	GSTP1	0.180375	0.000648822	0.0608864
389	3.40793	TMEM50A	0.165659	0.000654574	0.0612695
390	3.40334	RPL35A	0.13635	0.000665685	0.0621049
391	3.40284	CALM1	0.128485	0.000666885	0.0621049
392	3.40081	DYNLT1	0.215383	0.000671859	0.0624098
393	3.39583	DNAJC15	0.151056	0.00068421	0.0633965
394	3.39145	TYMP	0.186486	0.000695229	0.0642553
395	3.38264	PFDN5	0.122925	0.000717929	0.0661866
396	3.38037	EIF3K	0.150832	0.00072389	0.0665689
397	3.37774	RGCC	0.362761	0.000730842	0.0670402
398	3.37516	NDUFA12	0.186211	0.000737716	0.0675019
399	3.37144	SLC25A5	0.166888	0.00074777	0.0682516
400	3.36495	IL6ST	0.532857	0.000765583	0.0697042
401	3.36103	TXNDC11	0.188508	0.000776518	0.0705248
402	3.35178	COMMD1	0.237105	0.000802945	0.0727448
403	3.34864	MSL3	0.282948	0.000812101	0.0730637
404	3.34852	ATP6V1G1	0.137585	0.000812438	0.0730637
405	3.34852	C9orf16	0.185304	0.000812438	0.0730637
406	3.34642	CYTIP	0.133036	0.000818629	0.0732613
407	3.34306	SRM	0.234691	0.000828607	0.0739739
408	3.34032	COX8A	0.147651	0.000836804	0.0745243
409	3.33914	SNRPN	0.231229	0.000840375	0.0746611
410	3.33457	SIVA1	0.198241	0.000854322	0.0757168
411	3.33199	TMEM219	0.19912	0.000862267	0.0762368
412	3.31685	SUGT1	0.255781	0.00091037	0.0802089
413	3.31649	GPX4	0.194337	0.000911564	0.0802089
414	3.31234	ECI1	0.244283	0.000925181	0.0812123
415	3.31166	LSM2	0.243304	0.000927434	0.0812158
416	3.30177	P4HB	0.181312	0.00096077	0.0839347
417	3.29856	RPS27A	0.125698	0.000971836	0.0846998
418	3.29473	PCBP1	0.156969	0.000985147	0.0856564
419	3.29395	SP100	0.157224	0.000987903	0.085693
420	3.29224	SNF8	0.225991	0.000993917	0.0860113
421	3.2911	LGALS3	0.246196	0.000997957	0.0861577
422	3.28741	SRSF5	0.134888	0.00101115	0.0870916
423	3.28456	ARL1	0.25708	0.00102142	0.0876206
424	3.28438	MESD	0.181271	0.00102207	0.0876206
425	3.27856	GAS6	0.354063	0.00104338	0.0892393
426	3.27691	SH3GLB1	0.185078	0.00104951	0.089555
427	3.25394	ATP5F1D	0.139197	0.00113817	0.0968948
428	3.25174	LAP3	0.153955	0.00114701	0.0974213
429	3.24825	NOL7	0.15279	0.00116115	0.0983951
36689	-3.34645	MT-ND6	-0.183559	0.000818537	0.0732613
36690	-3.45391	MS4A1	-0.305722	0.000552524	0.0534913
36691	-3.6079	MTRNR2L12	-0.188431	0.000308684	0.0329251

## Sheet: S7
	Fraction of event	cell count
Human	54	660
Mouse	45	545
Mixed	1.5	18
	Fraction of event	event count
0	44	542
1	46	566
2+	9	115

[truncated: 2 more sheets: S12a, S13a]
